# Supplementary material for: Single-Cell Transcriptomic Profile Associated with Sub-Subtype A6 and CRF63-02A6 HIV-1 Strain Infection
Source: Viruses. 2026 Feb 4;18(2):204. doi: 10.3390/v18020204 (PMC12944885; doi:10.3390/v18020204)
Supplement: Supplementary file 1 [file viruses-18-00204-s001.zip]

Archive with 9 entries (9 files):
- Supplementary Figure 1 'Validation analysis of pseudobulk differential expression (70% subsampling)'.tiff
- Supplementary Figure 2 'UMAP graph before integration'.png
- Supplementary Figure 3 'UMAP graph after integration'.png
- Supplementary Figure 4 'UMAP graph for separate donors'.tiff
- Supplementary Table 1 'Clinically relevant information for HIV‐positive patients'.xlsx
- Supplementary Table 2.xlsx
- Supplementary Table 3 'Results of the validation pseudobulk differential expression analysis (70% subsampling)'.csv
- Supplementary Table 4 'The level of gene expression within the study groups'.csv
- Supplementary Table 5 'Results of pseudobulk RNAseq analysis'.csv
