# Supplementary material for: Single-Cell Transcriptomic Profile Associated with Sub-Subtype A6 and CRF63-02A6 HIV-1 Strain Infection
Source: Viruses. 2026 Feb 4;18(2):204. doi: 10.3390/v18020204 (PMC12944885; doi:10.3390/v18020204)
Supplement: Supplementary file 1 [file viruses-18-00204-s001.zip › Supplementary Table 1 'Clinically relevant information for HIV‐positive patients'.xlsx]

## Sheet: Patients info
Sample Alias	Study Cohort	Sex (F = Female, M = Male)	Age	Ethnicity	HIV RNA Viral Load (copies/mL) at the time of blood collection	CD4+ Cell Count (cells/mm3) at the time of blood collection	Fiebig stage of HIV Infection at the time of blood collection	Stage of HIV Infection according to Pokrovsky's classification at the time of blood collection	Secondary diseases at the time of blood collection	Route of Infection	The HIV gene variant	HIV NFLG GenBank accession number	Number of Reads	Valid Barcodes	Valid UMIs	Fraction Reads in Cells	Mean Reads per Cell	Median UMI Counts per Cell	Median Genes per Cell	Total Genes Detected	Date of blood collection (DD/MM/YY)	Date of preparation of library cDNAs	Date of sequencing
KOD	HIV-positive	F	31	Russian	10000000	225	III (HIV RNA+, p24Ag+, EIA+, WB-)	Stage 2C (Acute HIV infection with secondary diseases)	Oropharyngeal candidiasis, wasting syndrome	Sexual	CRF63_02A6	PX653452	193,241,891	97.5%	99.9%	89.6%	38.564	6.041	2.189	27.06	2024-05-14	2024-05-30	2024-06-03
YAK	HIV-positive	F	41	Russian	10000000	760	IV (HIV RNA+, p24Ag+, EIA+, WB+/-)	Stage 2B (Acute HIV infection without secondary diseases)		Sexual	A6	PX653454	227,757,419	97.1%	99.9%	88.1%	58.882	4.843	1.972	26.736	2024-05-21	2024-05-30	2024-06-03
SMA	HIV-positive	M	35	Russian	10000000	1159	IV (HIV RNA+, p24Ag+, EIA+, WB+/-)	Stage 2C (Acute HIV infection with secondary diseases)	Oropharyngeal candidiasis	Parenteral	URF_63/A6	PX653453	196,830,879	97.2%	99.9%	90.3%	39.636	5.777	2.218	27.23	2024-05-08	2024-05-30	2024-06-03
C1	HIV-negative	F	41	Russian
C2	HIV-negative	F	43	Russian
C3	HIV-negative	M	35	Russian

## Sheet: HIV infection Pokrovsky's class
Stage	Definition	Cited from: National Virological Association, Moscow Oncology Society. Clinical guidelines for HIV infection in adults. Moscow: 2024. 143 p. (Accessed December 26, 2025, https://cr.minzdrav.gov.ru/view-cr/79_2)
1. Incubation stage	The period from infection to the onset of the body's response in the form of clinical manifestations of "acute infection" and/or antibody production. This period typically lasts from 4 weeks to 3 months, but in rare cases can extend up to 1 year. During this period, HIV actively replicates without clinical manifestations, and HIV antibodies may not be detectable. A diagnosis of HIV infection at t…
2A. Asymptomatic stage of primary manifestations	When any clinical manifestations of HIV infection or opportunistic diseases associated with immunodeficiency are absent, the body's response to HIV infection is manifested only by the production of antibodies.
2B. Acute HIV infection without secondary diseases	May present with a variety of clinical symptoms. Most commonly, these include enlarged lymph nodes, fever, pharyngitis, and rashes (urticarial, papular, and petechial) on the skin and mucous membranes. Enlargement of the liver and spleen, and diarrhea may also occur.
2C. Acute HIV infection with secondary diseases	In 10–15% of cases, secondary illnesses of various etiologies (tonsillitis, bacterial pneumonia, candidiasis, herpes infection, etc.) develop in patients with acute HIV infection, following a marked decline in CD4 counts and the resulting immunodeficiency. These manifestations are typically mild, short-lived, and respond well to treatment, but can be severe (candidal esophagitis, Pneumocystis pne…
3. Subclinical stage	Characterized by slowly progressing immunodeficiency, compensated for by a modified immune response and excessive CD4 cell production. HIV antibodies are detected in the blood; the rate of viral replication slows compared to the initial stage. The only clinical manifestation of the disease is enlarged lymph nodes, which are usually generalized (persistent generalized lymphadenopathy, PGL), but ma…
4A. Stage of mild secondary diseases	It is characterized by bacterial, fungal, and viral infections of the mucous membranes and skin, as well as inflammatory diseases of the upper respiratory tract. Stage 4A typically develops in patients with a CD4 count of approximately 350 µL.
4B. Stage of moderate secondary diseases	Skin lesions are more profound and tend to be protracted. Internal organ involvement develops. Localized Kaposi's sarcoma, moderate constitutional symptoms (weight loss, fever), and peripheral nervous system involvement may also be observed. Tuberculosis limited to a single anatomical site may be a sign of HIV infection progressing to stage 4B. For example, this could be pulmonary tuberculosis, i…
4C. Stage of severe secondary diseases	Characterized by the development of severe, life-threatening secondary (opportunistic) diseases, their generalized nature, and damage to the central nervous system.
5. Terminal stage	Historical, used before the widespread use of ART for the treatment of HIV infection, currently not recommended for use.
