# Supplementary material for: Single-Cell Transcriptomic Profile Associated with Sub-Subtype A6 and CRF63-02A6 HIV-1 Strain Infection
Source: Viruses. 2026 Feb 4;18(2):204. doi: 10.3390/v18020204 (PMC12944885; doi:10.3390/v18020204)
Supplement: Supplementary file 1 [file viruses-18-00204-s001.zip › Supplementary Table 2.xlsx]

## Sheet: Лист1
Cell type	Marker genes
Classical monocytes (cluster 5)	CD14, LYZ, CD4, S100A9, S100A8, CCR2, CCR5, CD62L
Classical monocytes (cluster 6)	CD14, LYZ, CD4, S100A9, S100A8, CCR2, CCR5, CD62L
Non-classical monocytes (cluster 9)	FCGR3A, LYZ, MS4A7, CX3CR1, NR4A1,
CD4⁺ central memory T cells (CD4 TCM) (cluster 1)	CCR7, PTPRC, ENPP1, CCR6, CD4, GRAP2
CD4⁺ central memory T cells (CD4 TCM) (cluster 13)	CCR7, PTPRC, ENPP1, CCR6, CD4, GRAP2
Naive CD8⁺ T cells (CD8 Naive) (cluster 8)	CD8A, CD8B, CCR7, S100B, NOSIP
CD8⁺ effector memory T cells (CD8 TEM) (cluster 2)	CCL5, GZMH, TRAC, NKG7, GZMB, CD8A, CD8B
CD8⁺ effector memory T cells (CD8 TEM) (cluster 4)	CCL5, GZMH, TRAC, NKG7, GZMB, CD8A, CD8B
CD8⁺ effector memory T cells (CD8 TEM) (cluster 7)	CCL5, GZMH, TRAC, NKG7, GZMB, CD8A, CD8B
CD8⁺ effector memory T cells (CD8 TEM) (cluster 16)	CCL5, GZMH, TRAC, NKG7, GZMB, CD8A, CD8B
Natural killer cells (NK) (cluster 3)	FCGR3A, NKG7, GNLY, KLRF1, TRDC, CX3CR1, CXCR1, ITGB2, KLRC2
Natural killer cells (NK) (cluster 12)	FCGR3A, NKG7, GNLY, KLRF1, TRDC, CX3CR1, CXCR1, ITGB2, KLRC2
Proliferating T/NK cells (cluster 15)
Plasmablast/Plasma cells (cluster 23)	CD38, CD27, CD19, MZB1, TNFRSF17
Platelet	PPBP, PF4, TUBB1
Regulatory T cells (Treg) (cluster 21)	FOXP3, IL2RA, CD4, CTLA4, TIGIT, IKZF2, ENTPD1, LRRC32, ITGAE, FOLR1, ITGB8, IL1R1, IL10, MAF
Conventional dendritic cells (cluster 22)
CD8⁺ central memory T cells (CD8 TCM) (cluster 10)	CCR7, CD8A, CD8B, CD27, SELL, CD62L, CD27, CD127, CD45RA-
Naive CD4⁺ T cells (CD4 Naive) (cluster 0)	CCR7, CD4, PTPRC, SELL, TCF7, LEF1
Plasmacytoid dendritic cells (Pdc) (cluster 25)	IL3RA, LILRA4, HLA-DRB1, CLEC4C, GATA2
