# Supplementary material for: Single-Cell Transcriptomic Profile Associated with Sub-Subtype A6 and CRF63-02A6 HIV-1 Strain Infection
Source: Viruses. 2026 Feb 4;18(2):204. doi: 10.3390/v18020204 (PMC12944885; doi:10.3390/v18020204)
Supplement: Supplementary file 1 [file viruses-18-00204-s001.zip › Supplementary Table 3 'Results of the validation pseudobulk differential expression analysis (70% subsampling)'.csv]

gene	p_val	avg_log2FC	pct.1	pct.2	p_val_adj
RGS1	8.19631879755183e-149	2.82420803698413	1	1	3.16427083498286e-144
PID1	4.62383554840914e-95	1.80149452920508	1	1	1.78507795181883e-90
LINGO1	2.01581661492253e-61	1.21893652715889	1	1	7.78226162356994e-57
UQCRB	5.32863915285987e-59	1.39529013838137	1	1	2.05717443135308e-54
SEMA6B	8.34746706180939e-54	1.41321282243758	1	1	3.22262313388213e-49
SC5D	1.06363798160363e-53	1.5212892961452	1	1	4.10628079177898e-49
CKS2	3.39399640361037e-52	1.03711261718239	1	1	1.31028625157782e-47
TRERF1	4.62854746563608e-51	-1.67951534580568	1	1	1.78689703458347e-46
SERPINB2	5.43022681909919e-51	1.1179659479865	1	1	2.09639336578143e-46
ENSG00000290574	1.72077896945049e-48	-1.25739874093098	1	1	6.64323928946057e-44
AATK	8.11998286055571e-48	0.667831414336852	1	1	3.13480058314614e-43
OTULIN	8.22250443078571e-48	1.31034896786809	1	1	3.17438006054913e-43
NR4A3	6.15304708502016e-47	1.91150442990513	1	1	2.37544535764288e-42
SOCS1	1.05555428478352e-46	1.19802064079573	1	1	4.07507287183524e-42
BAIAP2L1	8.65206570189887e-46	0.70563569620787	1	1	3.34021648487508e-41
GK	8.92821146002666e-45	1.57489063004833	1	1	3.44682531625789e-40
MAP2K6	1.55362768471138e-44	-1.26073784688168	1	1	5.99793503959675e-40
CXCR4	5.94887296229219e-44	1.79894632955731	1	1	2.29662189582252e-39
CXCR6	3.38140665241674e-43	0.343192135019735	1	1	1.30542585223201e-38
RGS16	5.36308185797648e-43	0.397695891518735	1	1	2.0704713820904e-38
SLCO4A1	7.55255586810349e-43	0.325401372142961	1	1	2.91573971844003e-38
CREM	1.67693788863587e-41	2.54399381808245	1	1	6.47398641286765e-37
GPR132	5.72569086199815e-41	1.48458411944051	1	1	2.21046021418301e-36
SKIL	1.26643788120233e-40	2.26985060493082	1	1	4.88921008416973e-36
SLC1A4	8.36952271792312e-40	0.968023011862089	1	1	3.2311379404814e-35
ENSG00000222031	1.25782899808675e-39	-1.05509973984714	1	1	4.85597463001371e-35
ELL2	2.43209724911704e-38	1.36219924721293	1	1	9.38935463994125e-34
SMAD7	9.12884535334953e-38	1.30579087160902	1	1	3.52428203711412e-33
BIRC2	1.39616606487756e-37	0.831830667561486	1	1	5.3900387100663e-33
H1-3	2.4223376989787e-37	-1.41651141022893	1	1	9.35167692067716e-33
GPR171	3.40376140955823e-37	0.719527740509046	1	1	1.31405612977405e-32
REPS1	5.36325228069774e-37	-1.1697360359221	1	1	2.07053717548617e-32
ARRDC2	8.56343251340403e-37	0.701027373038339	1	1	3.30599875612476e-32
CCND2	1.03583574888492e-36	0.800989597861131	1	1	3.99894749214513e-32
SLC38A2	1.73607765982451e-36	1.32911492399152	1	1	6.7023014135185e-32
TFDP1	3.88070296370891e-36	0.623156991872979	1	1	1.49818418616946e-31
FAM177A1	1.17923261678098e-35	1.87499461875587	1	1	4.55254544034464e-31
AGO2	1.45478757910754e-35	0.897432831706964	1	1	5.61635292790256e-31
SLC30A4-AS1	2.05245204700346e-35	1.9405306092365	1	1	7.92369637266155e-31
AGTPBP1	3.62881892080782e-35	-1.40299022550569	1	1	1.40094183256707e-30
SERPINE1	1.36705661215958e-34	1.00351371938328	1	1	5.27765875690328e-30
COPS9	1.75399555716711e-34	0.938976026350147	1	1	6.77147524799935e-30
CXCL8	8.89423215088751e-34	1.62306151001423	1	1	3.43370726417163e-29
RPL22L1	1.32113802196566e-33	0.822577710245209	1	1	5.10038544760064e-29
CAMK2G	4.46656866268643e-33	-0.936696006171224	1	1	1.72436349791672e-28
TLE1-DT	5.86808252856715e-33	-0.88351392234949	1	1	2.26543194097863e-28
STIM1	6.11130054807765e-33	-1.51344702058641	1	1	2.35932868959086e-28
CSMD1	7.50322653792352e-33	-0.540751236343469	1	1	2.89669563723075e-28
FABP5	7.69814206189892e-33	0.726496373506782	1	1	2.9719447244167e-28
ENSG00000233290	8.75416981934861e-33	-0.602030078391125	1	1	3.37963480045772e-28
MRPL50	1.00797718899688e-32	0.543321055354874	1	1	3.89139673584137e-28
SGPP1	3.60395500638608e-32	-1.24388301767049	1	1	1.39134286976541e-27
SAMSN1	4.24292306454918e-32	1.80067980343908	1	1	1.63802287829986e-27
TANC2	4.32372263501327e-32	-0.965583909381635	1	1	1.66921636047322e-27
NCS1	4.36751426029002e-32	0.236707414165841	1	1	1.68612255532756e-27
CRY2	4.60569694075102e-32	-0.980332271736915	1	1	1.77807536094634e-27
LIMCH1	9.56216607962001e-32	-0.597634621023182	1	1	3.6915698366981e-27
ZFPM2	1.65528200885542e-31	-0.574086221918485	1	1	6.39038172338724e-27
ENSG00000223393	3.83519000708695e-31	0.373776356579139	1	1	1.48061345413599e-26
LRP1B	4.18338387409797e-31	-0.619491395268744	1	1	1.61503717843426e-26
MGAT4C	4.64358808464171e-31	-0.432819307119334	1	1	1.79270361595678e-26
ASTL	8.11617216564057e-31	0.505716095104815	1	1	3.1333294262672e-26
ID3	1.45900798216659e-30	0.67477530279439	1	1	5.63264621595233e-26
PMEPA1	1.02630284933929e-29	1.1321049582134	1	1	3.96214478015925e-25
SEMA3E	1.19416551788064e-29	-0.506137998287937	1	1	4.61019539832999e-25
SNHG9	1.20098794185522e-29	0.507355309645701	1	1	4.63653404832627e-25
DSCAM	1.25017991085627e-29	-0.438679903758359	1	1	4.82644456385173e-25
DGKG	1.33309700372287e-29	-0.522072825240027	1	1	5.1465542925725e-25
PPP2R2B	1.61907028571687e-29	-1.71608045874331	1	1	6.25058274503856e-25
LINC00486	2.13462302477653e-29	1.36622354137411	1	1	8.24092564945227e-25
ENSG00000289888	2.82072609328449e-29	0.887707364975747	1	1	1.08896951557341e-24
CHMP1B	3.23762739374825e-29	1.3454329601131	1	1	1.24991843163045e-24
EIF2S2	7.82540047298609e-29	0.703518417620768	1	1	3.02107410660101e-24
ATP5MG	8.68053662317748e-29	0.760067561023475	1	1	3.3512079687439e-24
SLC27A2	1.55254074494877e-28	0.369034197984983	1	1	5.99373879994921e-24
ENSG00000290778	1.67864481620449e-28	-1.07579216150089	1	1	6.48057617743907e-24
ANO10	2.69334522462731e-28	-0.854115900549775	1	1	1.03979285741962e-23
DGLUCY	2.95981035541947e-28	-1.1237443015878	1	1	1.14266438581324e-23
ENSG00000289019	3.04458918040736e-28	-0.388388039579534	1	1	1.17539409898807e-23
ENSG00000271204	3.44781137246085e-28	0.476385677932656	1	1	1.33106205845224e-23
RBKS	3.46066791863911e-28	0.978756059952813	1	1	1.33602545666982e-23
OSM	3.52545802768433e-28	1.21449700568454	1	1	1.36103832616781e-23
SOD2	1.03337076179133e-27	1.18328271996883	1	1	3.98943116297162e-23
NDUFS5	1.57267827804352e-27	0.962148298789805	1	1	6.0714817602148e-23
SRSF3	2.01879085103995e-27	0.914096619347106	1	1	7.79374395952483e-23
ENSG00000225450	2.87106693747157e-27	0.593499893071186	1	1	1.10840410188027e-22
RBFOX1	3.18679877491245e-27	-0.698825362067091	1	1	1.2302955350427e-22
IL21R	4.34349781111018e-27	1.60933825551591	1	1	1.6768507649572e-22
GRAMD1B	6.44382670812194e-27	1.86169286833636	1	1	2.48770373893756e-22
LACC1	6.4747920937273e-27	0.631342086843621	1	1	2.49965823570436e-22
SNHG25	1.22924331995469e-26	0.735106124181091	1	1	4.74561676101708e-22
ARID5A	1.42652295896354e-26	0.874706068233788	1	1	5.50723453537463e-22
STARD9	2.23122266474483e-26	-0.515354632346674	1	1	8.6138582195139e-22
DPEP2	2.59900947213434e-26	-0.835435560359779	1	1	1.00337359681218e-21
GNG4	5.26862171531026e-26	0.36650721857477	1	1	2.03400409941268e-21
CXCL3	6.82071409835967e-26	0.390775454690138	1	1	2.63320488481274e-21
ADGRL3-AS1	1.4899085011618e-25	-0.608092548338485	0.667	1	5.75194075958523e-21
STX17-DT	1.98627902168261e-25	0.590755949638266	1	1	7.66822879110789e-21
ATAD2	2.0783041078062e-25	-1.20213434060313	1	1	8.02350083859662e-21
RAB27B	2.29951326279899e-25	-0.685306636945349	1	1	8.8775009023618e-21
ENSG00000253645	3.06591569943499e-25	0.47923921469832	1	1	1.18362741492387e-20
KPNA6	4.00681730696638e-25	-1.09438990058495	1	1	1.54687188952744e-20
SNRPB2	4.43370685605636e-25	0.747244747113979	1	1	1.71167686884912e-20
JMJD6	4.95915357767688e-25	1.27949392700978	1	1	1.91453083019794e-20
AMZ2P1	7.27902679062796e-25	0.348514518919784	1	1	2.81014108278983e-20
ST6GAL1	1.70992399710741e-24	-1.51613706237805	1	1	6.60133258323287e-20
ENSG00000285939	2.44642649112567e-24	-0.459556275607101	1	1	9.44467411163977e-20
CD38	3.16986147508753e-24	1.61137163126864	1	1	1.22375672107229e-19
NOCT	3.17419864459633e-24	1.13198782618322	1	1	1.22543112873286e-19
GNG12-AS1	4.53307078581531e-24	-0.369059649931295	1	1	1.75003730757186e-19
CCRL2	5.24996643870845e-24	0.595293741094502	1	1	2.02680204332778e-19
SNRPG	6.67099333399795e-24	0.856862943526675	1	1	2.57540368652325e-19
SLC9A9	1.40701124814982e-23	-1.35961609208904	1	1	5.43190762460719e-19
SLA	1.55853858492034e-23	1.78211526980538	1	1	6.01689406094348e-19
SLC38A9	1.66481429278419e-23	-0.877161340404366	1	1	6.42718205872266e-19
SH2D1A	2.37594325252624e-23	0.890423141723239	1	1	9.1725665207028e-19
VDAC1	3.54267362652959e-23	0.601680171053797	1	1	1.36768458025801e-18
GEM	3.54928021848535e-23	0.471197422225172	1	1	1.37023512114845e-18
B3GNT2	3.56747432296528e-23	0.723728911514942	1	1	1.37725913712397e-18
CD55	3.65662737937143e-23	0.918254573325339	1	1	1.41167756608013e-18
DPH1-AS1	3.67257745388998e-23	0.638591265864422	1	1	1.41783525184877e-18
SIK2	4.18114317025869e-23	0.945469980812542	1	1	1.61417213231007e-18
SRSF6	5.67869888429804e-23	0.457269680149112	1	1	2.1923184912721e-18
TENM2	5.79519389385597e-23	-0.485661909806605	1	1	2.23729255466203e-18
RPS24	7.0325047791781e-23	1.07357100815627	1	1	2.7149687950495e-18
TMEM70	8.72700287130387e-23	0.488881909602737	1	1	3.36914672849557e-18
HMGB3	9.48185308336105e-23	0.211302991299262	1	1	3.66056420136237e-18
PFDN4	1.00673180203157e-22	0.409773510421028	1	1	3.88658879492307e-18
SLC7A5	1.16522716049198e-22	1.95741370719805	1	1	4.49847597579535e-18
TMA7	1.34567343002904e-22	0.883207306525696	1	1	5.19510684397011e-18
KYNU	1.45645991451641e-22	1.93368677764474	1	1	5.62280914598204e-18
SKI	1.58791959685345e-22	1.46856185765523	1	1	6.13032239561244e-18
MIR4435-2HG	2.03656632855825e-22	0.761273640788992	1	1	7.86236796803198e-18
LINC01320	2.07429217127736e-22	-0.542918385809698	1	1	8.00801235643337e-18
MCEMP1	2.47153115449304e-22	0.563743182739699	1	1	9.54159317503583e-18
ZNF394	3.18203374570905e-22	-0.91879406266292	1	1	1.22845594786844e-17
VCL	3.34752613390074e-22	-1.37662565299827	1	1	1.29234593925372e-17
RSL24D1	3.4456071337576e-22	0.611611810332542	1	1	1.33021109005846e-17
FNTB	5.5605099232456e-22	-0.649763583884072	1	1	2.1466904609682e-17
JOSD1	5.66336971742669e-22	0.862104092652928	1	1	2.18640051310975e-17
IL1R1	6.71448079090737e-22	0.369218144191126	1	1	2.5921924541377e-17
IFRD1	7.37971540747164e-22	1.08943260820841	1	1	2.8490129302085e-17
EGR2	8.31607116443113e-22	0.504881458468823	1	1	3.21050243374028e-17
MAFF	1.18491664172295e-21	1.34661858298582	1	1	4.5744891870356e-17
HSPE1	1.19277413561117e-21	1.3235679120661	1	1	4.60482382794049e-17
RBM12	1.25164321340374e-21	0.399832963101563	1	1	4.83209378966647e-17
NME8	1.2790986491548e-21	-0.98835204992565	1	1	4.93808824492703e-17
TYMS	2.03833131781318e-21	0.212719935234273	1	1	7.86918188554958e-17
ENSG00000259001	2.09584528008506e-21	0.33062787465153	1	1	8.09122028829638e-17
ATP1B3	2.38301799656808e-21	1.22815420540857	1	1	9.19987927755075e-17
RPL38	2.47011956469665e-21	1.54502635763575	1	1	9.53614359146789e-17
COX7C	2.94552585149137e-21	0.914629758054169	1	1	1.13714971022676e-16
ENSG00000289854	5.03619728599711e-21	0.471077282251406	1	1	1.94427432423204e-16
COX6C	6.541087677301e-21	1.08742900290198	1	1	2.52525230869882e-16
PTGDR	6.77125780017876e-21	-0.717385353070092	1	1	2.61411178633701e-16
GPR141	7.07033933185386e-21	-1.81978169071056	1	1	2.7295752024555e-16
TTBK2	7.32230194420731e-21	-0.783802016961281	1	1	2.82684788858067e-16
JAG1	1.02842821052956e-20	0.404172251840793	1	1	3.97034994957041e-16
METTL16	1.05141742165785e-20	-1.18090756030143	1	1	4.05910209805228e-16
IL1RL2	1.06637463702444e-20	0.222197210154559	1	1	4.11684592369655e-16
NR4A2	1.12457409963832e-20	1.89437434389533	1	1	4.34153076906371e-16
H3-3A	1.47521579234026e-20	1.2896484803494	1	1	5.69521808790882e-16
TTC28	1.57522139089073e-20	-0.6539130030016	1	1	6.08129970167274e-16
DIPK2A	1.97260911429612e-20	0.508059294681276	1	1	7.61545474665158e-16
DYRK3	2.09725377457663e-20	0.148968373421309	1	1	8.09665792213053e-16
MARCHF6	2.24183751093337e-20	-1.0859604094883	1	1	8.65483789470939e-16
ENSG00000246225	2.36933364556099e-20	-0.697171673142066	1	1	9.14704947205277e-16
CLNK	2.59051434692925e-20	-0.398081616209838	1	1	1.0000939687755e-15
RPL37	2.68288314803719e-20	1.34361388415757	1	1	1.03575386813124e-15
UQCRH	3.12850072492589e-20	0.517038455169824	1	1	1.20778898986489e-15
MICAL2	3.52956529728462e-20	-0.884721021467634	1	1	1.3626239786697e-15
BCL2L11	3.94496473091992e-20	0.924118808152012	1	1	1.52299308401894e-15
SORBS2	4.20861199013295e-20	-0.318933234386839	1	1	1.62477674491073e-15
CDK19	4.52651847580609e-20	-1.07261319598143	1	1	1.7475077227697e-15
RBM8A	5.07821812423552e-20	1.03612347050388	1	1	1.96049688904237e-15
MAP3K3	6.35182562065858e-20	-1.16135989789747	1	1	2.45218579911145e-15
ZNF165	7.14050921361281e-20	0.36590821083361	1	1	2.75666498700736e-15
PTCH1	7.75258743759168e-20	-0.638256268006398	1	1	2.99296390615664e-15
H4C3	7.83395388191901e-20	0.829166125817208	1	1	3.02437623565365e-15
NFE2L2	7.94682004145483e-20	1.15892977890256	1	1	3.06794934520405e-15
ENSG00000257322	9.07715336811137e-20	0.33256206881021	1	1	3.50432582929308e-15
LINC01344	9.51915937947007e-20	0.199054006436803	1	1	3.67496667003822e-15
BIRC3	1.05539941387169e-19	1.34468178315281	1	1	4.07447497719304e-15
ENSG00000261218	1.32458869987849e-19	-0.35528648463934	1	1	5.11370713475088e-15
FKBP8	1.45012110440714e-19	-0.94257662458726	1	1	5.59833753567419e-15
EIF1B	1.45548746390084e-19	0.74292248219879	1	1	5.61905490313557e-15
TMEM184C	1.66246445829374e-19	0.344614057194357	1	1	6.41811028768882e-15
NFATC3	2.13046948939987e-19	-1.06398276294253	1	1	8.22489051077714e-15
HAVCR2	2.2832423831886e-19	1.62898114710339	1	1	8.8146855445379e-15
BAZ1A	2.32770852220975e-19	0.886642659897429	1	1	8.98635152084296e-15
PSMA2	2.40226391320341e-19	0.765027383487097	1	1	9.2741800633131e-15
SLF2	2.62415909939623e-19	-0.687776761197296	1	1	1.01308286191291e-14
AAGAB	2.71965115439789e-19	-0.830568878112871	1	1	1.04994852466685e-14
DCAF12	2.76185336521962e-19	0.282265578446523	1	1	1.06624111017668e-14
S1PR4	3.10204602865507e-19	0.761433875912654	1	1	1.19757588982258e-14
SEC61G	3.47071107849504e-19	1.08769103275958	1	1	1.33990271896379e-14
MAGOH	3.5158845284341e-19	0.477679476999248	1	1	1.35734238104727e-14
TAMALIN	3.52303338934262e-19	0.929068350155253	1	1	1.36010227028961e-14
CABP4	4.02087022581471e-19	-0.328903890545347	1	1	1.55229715937803e-14
RGS2	4.11441439957443e-19	1.45246157683786	1	1	1.58841082309971e-14
NDUFA1	4.32726727260316e-19	1.17961518869748	1	1	1.67058480326118e-14
SPATA6	4.37916230761399e-19	-0.515045981669897	1	1	1.69061940047746e-14
SPPL3	4.76704622321562e-19	-1.26018059488106	1	1	1.84036586493462e-14
KPNA3	6.29953245176944e-19	-0.931978284151277	1	1	2.43199749833011e-14
CCDC180	6.78922368357371e-19	-0.301394792016717	1	1	2.62104769528047e-14
SELENOK	6.9715669349748e-19	1.21051945555522	1	1	2.69144313091637e-14
GK-AS1	7.14669121178151e-19	0.217581805569932	1	1	2.75905160922037e-14
ENSG00000274265	7.2719618114362e-19	0.447671211987154	1	1	2.80741357692306e-14
SYF2	7.77994980535025e-19	0.492806478342155	1	1	3.00352742185352e-14
POMP	8.99585017633898e-19	1.20597581665605	1	1	3.47293791907743e-14
RBSN	9.43186617914084e-19	-0.866405613948093	1	1	3.64126625711911e-14
LINC01609	9.94015309308937e-19	-0.277863400055329	1	1	3.83749550311808e-14
EPB41L3	1.14730788651509e-18	1.30773675492383	1	1	4.42929682668015e-14
MYL6B	1.29935833332664e-18	0.326854548840555	1	1	5.01630278164083e-14
MEGF9	1.34692018927549e-18	-0.887243470910478	1	1	5.19992008271695e-14
MYO9A	1.49219464753206e-18	-1.15108752392936	1	1	5.76076665626227e-14
SDS	1.60652044080273e-18	0.446230908914063	1	1	6.20213281376302e-14
PCDH11Y	1.70457885263662e-18	-0.274613622403611	1	1	6.58069711848893e-14
FAM238A	1.80227306263804e-18	-0.337893349986951	1	1	6.95785538562041e-14
HOMER1	1.97583484750473e-18	0.649514828107279	1	1	7.62790801227677e-14
KLHL32	2.49719911106899e-18	-0.408434098833827	1	1	9.64068688819294e-14
PCLAF	2.63405829794531e-18	0.476992183298376	1	1	1.01690454650477e-13
KTN1	2.67595016721315e-18	0.470785275669246	1	1	1.03307732155431e-13
PRR12	3.05945575857044e-18	-0.544290985372082	1	1	1.1811334901537e-13
CDS2	3.36407320774056e-18	-0.788917103926787	1	1	1.29873410258032e-13
PXDNL	3.43454687617234e-18	-0.382618691367377	1	1	1.32594116701509e-13
ENSG00000254459	3.6956552968495e-18	-0.619871546883879	1	1	1.42674468390172e-13
GPR84	3.78432438273214e-18	0.429583971090913	1	1	1.46097627119757e-13
PLK3	3.79595228190525e-18	0.901324584162918	1	1	1.46546533795234e-13
SRSF2	3.87182860521018e-18	1.41365435881582	1	1	1.49475815132744e-13
TGIF1	3.92417497397926e-18	0.896217100369732	1	1	1.51496699045443e-13
SUB1	3.930612904234e-18	0.87268175717036	1	1	1.51745241780858e-13
ENSG00000203279	4.13775359997933e-18	-0.23755156350111	1	1	1.59742115480802e-13
CMC2	4.66492917477607e-18	0.741441371492733	1	1	1.80094255721405e-13
BABAM2	4.85650569479493e-18	-1.26267653198901	1	1	1.87490258853253e-13
PTMA	4.88720575919916e-18	0.819210681971615	1	1	1.88675465539643e-13
WDR48	5.10146551956512e-18	-0.93597751252475	1	1	1.96947177848331e-13
DDIT3	5.77454922941106e-18	1.05144482763603	1	1	2.22932247550643e-13
SAMHD1	6.46924403937638e-18	-1.45723338969468	1	1	2.49751635384165e-13
RABGGTB	6.7676131441484e-18	0.440928123826221	1	1	2.61270473042993e-13
H4C11	7.03638632898026e-18	0.178158183906026	1	1	2.71646730616612e-13
TSC22D2	7.71778755071256e-18	1.3215642022294	1	1	2.97952906182809e-13
CERK	9.84412460377803e-18	0.518896776366927	1	1	3.80042274453455e-13
RPL35A	9.96211752635316e-18	1.01968938619381	1	1	3.8459750922239e-13
CHCHD7	1.06630656481556e-17	0.347394856039201	1	1	4.11658312412694e-13
ADAMTS10	1.06714901948286e-17	-0.798088100127664	1	1	4.11983550461553e-13
SLC26A3	1.07333955907131e-17	-0.666309827690376	1	1	4.14373470175068e-13
HMGB1	1.15610526721366e-17	0.958726463248889	1	1	4.46325999460505e-13
RAP1GAP2	1.30042347489568e-17	-2.18987241775051	1	1	5.02041486718227e-13
CDH4	1.3468317589311e-17	-0.355998308775258	1	1	5.19957868852939e-13
ENSG00000236069	1.5154668092717e-17	0.172930194913649	1	1	5.85061116387434e-13
RBIS	1.51674307561163e-17	0.70349134899661	1	1	5.85553831770627e-13
ROBO2	1.53636786419365e-17	-0.299223080171042	1	1	5.93130177650601e-13
BOLA2B	1.57672268304013e-17	0.252696194915801	1	1	6.08709559014473e-13
RGS13	1.75028606494055e-17	0.255375058890554	1	1	6.7571543823095e-13
SFT2D1	1.83455079815217e-17	0.722028054621759	1	1	7.08246681134626e-13
OLR1	1.88301411683382e-17	2.49981437398919	1	1	7.26956429944866e-13
RPS21	1.90314114007795e-17	1.31524801195789	1	1	7.34726668538492e-13
PCBP3	1.95464788026248e-17	1.0368627579323	1	1	7.54611360654132e-13
PHLDB1	2.02081297748141e-17	0.444500545737229	1	1	7.80155058086471e-13
SLC25A19	2.04792570601542e-17	0.624562550504682	1	1	7.90622198064312e-13
EVI2A	2.2822195316563e-17	0.802000860818466	1	1	8.81073672391232e-13
DDIT4	2.5031377576634e-17	1.82094179674874	1	1	9.66361362723532e-13
GADD45G	2.50962640997368e-17	0.30112331610525	1	1	9.68866371834437e-13
ZBTB32	2.6412613080018e-17	0.283361255564202	1	1	1.01968534056717e-12
COX7B	2.73654528098149e-17	1.19356912096395	1	1	1.05647067117572e-12
ARHGEF18	2.81441722863736e-17	-1.96305107902709	1	1	1.08653391528774e-12
CBX3	3.00987954298709e-17	0.408259274004977	1	1	1.16199409636559e-12
ENSG00000285666	3.36378181467764e-17	-0.447564476750704	1	1	1.29862160737445e-12
NFIA	3.86910718855e-17	-0.811051397423073	1	1	1.49370752121161e-12
CD70	4.00916044695586e-17	0.457645349350586	1	1	1.54777648215178e-12
AVPI1	4.66621791574235e-17	0.582827545671418	1	1	1.80144008855149e-12
MAP3K5	5.02691534205141e-17	-1.05561295321868	1	1	1.94069093695237e-12
NETO2	5.15816783833794e-17	0.422835383997502	1	1	1.99136227566875e-12
BTG1	5.19148984991532e-17	0.804307705621083	1	1	2.00422657145831e-12
TBCA	5.28422395623924e-17	0.478772367703249	1	1	2.04002750054572e-12
MRFAP1	5.77860912219607e-17	0.662563844583458	1	1	2.23088983771502e-12
AMFR	5.8793041293499e-17	-0.869232444000253	1	1	2.26976415217682e-12
ELOB	6.13710647486992e-17	1.00038152945445	1	1	2.36929132568828e-12
TARS1	6.85826315430573e-17	0.460233315793398	1	1	2.64770107335127e-12
NEO1	7.12620108015211e-17	-0.524246742395605	1	1	2.75114118900352e-12
RAP2C	7.53837433934247e-17	0.47898927301254	1	1	2.91026479744655e-12
MRPL1	7.57216252796046e-17	0.605426768706988	1	1	2.92330906554442e-12
TRIM62	7.9036440209407e-17	-0.648478139328542	1	1	3.05128081072437e-12
AGAP1	8.23293475762678e-17	-1.40027978037919	1	1	3.17840679252939e-12
MRPL33	8.41334016374804e-17	0.752180521882975	1	1	3.24805410361657e-12
CENPW	8.71580526207735e-17	0.213900011479281	1	1	3.36482377947758e-12
QRICH1	9.14886693140508e-17	-0.978386330833013	1	1	3.53201156753825e-12
SERPINB9	9.57033133420204e-17	1.55397892689984	1	1	3.69472211488204e-12
AHCYL2	9.81908103879808e-17	-1.00439585821525	1	1	3.79075442583839e-12
ULK2	1.04081578044839e-16	-0.589441371593907	1	1	4.01817340199904e-12
EFCAB10	1.06179655450567e-16	-0.482019397067606	1	1	4.09917177832458e-12
GZMK	1.07182200000287e-16	0.707003523579893	1	1	4.13787601321109e-12
VPS37B	1.08956291531372e-16	0.925245438656236	1	1	4.20636659086016e-12
STX8	1.13998607321071e-16	-1.32396931793466	1	1	4.40103023423728e-12
CROCCP3	1.24578042796133e-16	-0.438197237167597	1	1	4.80945992018751e-12
CLEC2B	1.25945067899515e-16	1.2601342564737	1	1	4.86223529132866e-12
PTTG1	1.37957627432867e-16	0.37060449333369	1	1	5.32599216467326e-12
LINC02029	1.48765136490782e-16	0.119862678704214	1	1	5.74322685936314e-12
SEM1	1.68309775189382e-16	0.67614801111352	1	1	6.49776718096129e-12
THOC1	1.7508067227497e-16	-0.894181232869468	1	1	6.7591644338475e-12
ENSG00000290018	1.8338697761425e-16	0.929873651014669	1	1	7.07983765777574e-12
AAR2	1.84805788870535e-16	-0.560195874586303	1	1	7.13461228513588e-12
PPP1R12B	1.86768466513421e-16	-0.877755368587821	1	1	7.21038341821715e-12
RPL37A	1.87930337944978e-16	1.49942781479904	1	1	7.25523862670381e-12
NRARP	1.97889325278905e-16	0.417581888560768	1	1	7.63971529171739e-12
APRG1	1.98165396610684e-16	-0.562814529219171	1	1	7.65037330155207e-12
RAB7B	2.04447091171409e-16	0.194230134355084	1	1	7.89288440176343e-12
SMIM26	2.19457528111942e-16	0.511309837593862	1	1	8.47237733028965e-12
COX7A2	2.25391889598462e-16	0.772239610792797	1	1	8.70147928983823e-12
CD200R1	2.28872119249374e-16	0.330683011329313	1	1	8.83583703574132e-12
HECTD4	2.35300620802359e-16	-0.982119197488628	1	1	9.08401576669587e-12
RPL39	2.41320826377686e-16	1.17885907971709	1	1	9.31643182313693e-12
RPL35	2.6798924738141e-16	0.976031091524846	1	1	1.03459928844067e-11
SNHG16	2.75094424306442e-16	0.653927157318256	1	1	1.06202953447745e-11
CCDC30	2.76467212068753e-16	-0.404273766258618	1	1	1.06732931891263e-11
NSD1	2.8136041486648e-16	-0.902691809125271	1	1	1.08622001763353e-11
ENSG00000280878	2.96940690551586e-16	0.411470516776459	1	1	1.14636922994345e-11
KDM6B	3.15441512784897e-16	1.40122478881979	1	1	1.21779350425737e-11
ENSG00000260177	3.25476798887271e-16	0.102917151311193	1	1	1.2565357297842e-11
RPL36A	3.2880920910242e-16	1.28921638026455	1	1	1.2694008326608e-11
SLC25A5	3.40742590627748e-16	0.633125930203685	1	1	1.31547084537748e-11
GPATCH8	3.82024450492627e-16	-1.21969247656048	1	1	1.47484359357184e-11
BMAL1	4.08402252155111e-16	-0.944966972922097	1	1	1.57667773467002e-11
MIR3945HG	4.26310860837797e-16	0.373209874083068	1	1	1.6458157093504e-11
SLC9A6	4.37711275008246e-16	-0.806881059768057	1	1	1.68982814829684e-11
TIPARP	4.51681515811851e-16	1.03617973189269	1	1	1.74376165994323e-11
ENSG00000289995	4.65446288913079e-16	0.240200200390983	1	1	1.79690194297783e-11
TMCC1	5.01503614134041e-16	-1.013377964805	1	1	1.93610485272588e-11
ZSWIM6	5.80389359570926e-16	1.61248410057329	1	1	2.24065116155952e-11
PTCSC1	5.85444232004026e-16	0.330892580443605	1	1	2.26016600207474e-11
FASLG	5.92465664571138e-16	0.709626241506191	1	1	2.28727294464333e-11
PTPRA	6.27379559822411e-16	-1.12013984908004	1	1	2.4220615286504e-11
HSD17B7	6.67825502347316e-16	0.323915136061375	1	1	2.57820713436205e-11
KAT7	6.8650259311241e-16	-0.803291640670908	1	1	2.65031191096977e-11
KIAA1328	7.16895902583627e-16	-1.00260851042498	1	1	2.76764832151435e-11
HNRNPAB	7.56640538840096e-16	0.558298102596141	1	1	2.92108646424607e-11
PDZRN3	7.61656273149148e-16	-0.266129749099659	1	1	2.9404502081196e-11
SLC25A42	7.67911718230908e-16	-0.677962698812345	1	1	2.96459997940224e-11
CIB1	8.03371523387623e-16	0.781569641049463	1	1	3.10149610319026e-11
ATG16L1	8.09702783190741e-16	-0.903362046486081	1	1	3.12593856478617e-11
TCP10L	8.80460235680646e-16	-0.948457906443044	1	1	3.3991047858687e-11
CCDC88C	8.98755242667246e-16	-1.15762266330379	1	1	3.46973448984117e-11
KLHL6	9.67853260174688e-16	0.70667208073054	1	1	3.7364942962304e-11
EIF2B3	9.71428408056116e-16	-0.765238139427602	1	1	3.75029651214144e-11
TUBA4A	9.99838383638227e-16	1.79885155217818	1	1	3.85997606387374e-11
BCOR	1.01428856276907e-15	0.541015778601551	1	1	3.91576242542625e-11
NDUFB1	1.03897033275473e-15	0.949927355997619	1	1	4.01104886663293e-11
PDE4B	1.08738058693692e-15	1.61124013332614	1	1	4.19794149392866e-11
PHF5A	1.17014633133803e-15	0.395509293241058	1	1	4.5174669267636e-11
HSPA13	1.17304578973896e-15	0.304652504349724	1	1	4.52866057586624e-11
CASP4	1.24604304777406e-15	0.682195753199816	1	1	4.81047379023652e-11
TMEM256	1.25595568746806e-15	0.287817199812448	1	1	4.84874252703919e-11
IRAK2	1.26369968785282e-15	0.978510646548659	1	1	4.87863901492459e-11
METRNL	1.3615900327794e-15	2.02277144153971	1	1	5.25655448054815e-11
TBC1D19	1.37710430361802e-15	-0.78172910093836	1	1	5.31644887454772e-11
ROMO1	1.40382474347452e-15	0.967791845807482	1	1	5.41960580465772e-11
TBCK	1.40559842765136e-15	-0.931500844891467	1	1	5.42645328979084e-11
RILPL2	1.41288599835364e-15	1.00032016154456	1	1	5.45458768524407e-11
PPM1B	1.54804326474382e-15	-1.08035963302885	1	1	5.97637582787001e-11
PIK3IP1-DT	2.04020109695299e-15	-1.14092811313467	1	1	7.8764003548967e-11
COX17	2.08288718553508e-15	0.829958217321727	1	1	8.04119426847674e-11
MIR17HG	2.14321590473361e-15	0.194904473952775	1	1	8.27409932181456e-11
PRMT9	2.17370139868655e-15	0.872976866803934	1	1	8.39179161976929e-11
SLC35E3	2.3498093987565e-15	-0.547481396158539	1	1	9.07167416483934e-11
MCM9	2.35932646050851e-15	-1.05611426793119	1	1	9.10841573343915e-11
NECTIN3	2.50208113277502e-15	0.264784031508755	1	1	9.65953442119125e-11
RTRAF	2.75959720859078e-15	0.436949234863429	1	1	1.06537009834856e-10
MRPL32	2.88335497122766e-15	0.348737196872194	1	1	1.11314802019215e-10
EPHA6	2.90498499008153e-15	-0.196516508290765	1	1	1.12149850527088e-10
RERE	2.90528976729233e-15	-1.11026075697384	1	1	1.12161616756088e-10
NRBF2	3.07102876851039e-15	0.709503138824277	1	1	1.18560136637112e-10
ENSG00000260911	3.12000700008502e-15	0.461359239310072	1	1	1.20450990245282e-10
MRNIP	3.15508089467309e-15	-0.589933929667332	1	1	1.21805053019749e-10
ENSG00000287216	3.18186711425224e-15	0.71233890622789	1	1	1.22839161812822e-10
MRPL53	3.20648186869214e-15	0.213466003865091	1	1	1.23789439022729e-10
SIK1	3.23290975502153e-15	1.05848209539934	1	1	1.24809714002361e-10
UQCRQ	3.28105945046335e-15	0.705636022495581	1	1	1.26668581144588e-10
ENSG00000248994	3.30268153848496e-15	-0.232434863896479	1	1	1.2750332347475e-10
ARID3B	3.41980289176124e-15	-0.871521470268515	1	1	1.32024910439335e-10
NUP93	3.49275799872124e-15	-0.892626393522636	1	1	1.34841415298632e-10
LINC01678	3.58730920084971e-15	0.280339905670687	1	1	1.38491659008004e-10
MACF1	3.68600215154357e-15	-1.09106953214703	1	1	1.42301799062491e-10
ENSG00000254394	3.73210583690643e-15	-0.193095100004902	1	1	1.4408167793961e-10
GPR183	3.99737186731085e-15	1.38677533943291	1	1	1.54322538309402e-10
EREG	4.42668959980724e-15	1.51212861883697	1	1	1.70896778690158e-10
BLTP3A	4.79554247901559e-15	-0.664370859101279	1	1	1.85136712944876e-10
CEP85L	4.83262245304974e-15	-1.34407943813252	1	1	1.86568222422438e-10
FRG1-DT	4.90683691017859e-15	-0.230687340733072	1	1	1.89433345754354e-10
ENSG00000286147	5.77588648803266e-15	-0.525920200110588	1	1	2.22983873756989e-10
SOCS3	5.94727035395252e-15	0.847706262293006	1	1	2.29600319284691e-10
MTM1	6.23767948056277e-15	-0.7781298594102	1	1	2.40811854026606e-10
TOMM5	6.2560091138056e-15	0.51882699491934	1	1	2.41519487847579e-10
ENSG00000246090	6.26153909010465e-15	-0.234136751153407	1	1	2.4173297811258e-10
ENSG00000289007	6.27656791437414e-15	-0.361620319468641	1	1	2.42313180902328e-10
PIK3CB	6.85560128803705e-15	-0.966057923234954	1	1	2.64667343325959e-10
DHX36	7.77040950237201e-15	0.75705436386233	1	1	2.99984429248574e-10
ZNF341-AS1	7.89997545663324e-15	0.34848883689961	1	1	3.04986452478783e-10
MMP2-AS1	8.32334724142979e-15	0.280360968347969	1	1	3.21331143602639e-10
PLA2G7	8.39915943966846e-15	0.410290817326042	1	1	3.2425794932784e-10
ENSG00000269952	8.55335215768273e-15	0.123232248958262	1	1	3.302107133995e-10
LINC02955	8.7276762758123e-15	-0.296298944306377	1	1	3.3694067030401e-10
BSDC1	8.85265356707891e-15	-0.958477331490806	1	1	3.41765543610648e-10
ENSG00000283573	9.07569997381569e-15	0.178528363394078	1	0.667	3.50376473189128e-10
PSMB1	1.02143986410142e-14	0.613512879756901	1	1	3.94337073934996e-10
SCRN1	1.02960806920701e-14	-0.478001111543962	1	1	3.97490491198059e-10
COPG1	1.03429216963677e-14	-0.565152272566543	1	1	3.99298835009973e-10
ETV3	1.05709395343987e-14	0.903254951813016	1	1	4.08101691664995e-10
GNL3	1.07181369106938e-14	0.380913808399117	1	1	4.13784393574246e-10
SCD5	1.08189179770379e-14	-0.466884445398854	1	1	4.17675147421524e-10
SRP19	1.10696634342977e-14	0.465987227142484	1	1	4.27355426544498e-10
TMEM52B	1.12141367596431e-14	0.496027828986189	1	1	4.3293296374278e-10
CISD2	1.15213314578265e-14	0.430563858184404	1	1	4.44792522260849e-10
ZFR	1.17821862463463e-14	-0.901886770795771	1	1	4.54863082226444e-10
TUBGCP3	1.22054345348927e-14	-0.928795222316458	1	1	4.71203005654069e-10
ENSG00000289159	1.22351289834787e-14	0.203134949330836	1	1	4.72349389536178e-10
LINC02742	1.23552662527067e-14	-0.520405515658819	0.333	1	4.76987408951996e-10
HAS1	1.25232735486649e-14	0.115484709529624	1	1	4.83473498619757e-10
GADD45A	1.26924072542241e-14	0.799312142328483	1	1	4.90003074456576e-10
MTFP1	1.39607972924585e-14	0.723195685087872	1	1	5.38970540272651e-10
ABCC5	1.40736868976485e-14	-0.502394273846619	1	1	5.43328756370619e-10
FLT1	1.41241777961556e-14	1.18033375852226	1	1	5.45278007998383e-10
GZF1	1.46401475829303e-14	0.478166435457671	1	1	5.65197537586607e-10
ATP5MJ	1.47591815362006e-14	0.802302042355071	1	1	5.69792962386561e-10
MPP7	1.51805095586819e-14	-1.30787587570919	1	1	5.86058752022472e-10
SERGEF	1.53544992971048e-14	-0.686779604000444	1	1	5.92775799864028e-10
LPXN	1.56285511466682e-14	0.647276887344192	1	1	6.03355845568272e-10
EPB41L4A	1.58770021339028e-14	-0.593321351211993	1	1	6.12947544381451e-10
SNRPF	1.66859951594159e-14	0.668252483083187	1	1	6.44179529124411e-10
LINC02970	1.75007984366907e-14	0.235382336969248	1	1	6.75635824446881e-10
RNF128	2.06449285435864e-14	-0.185623938192423	1	1	7.97018111353697e-10
FOSL2	2.0680196995729e-14	1.41816592389328	1	1	7.98379685217115e-10
RAD51-AS1	2.08392171682076e-14	-0.745154149137351	1	1	8.04518817995824e-10
COPB2	2.11096197613233e-14	0.512668820371139	1	1	8.14957980505649e-10
HTRA4	2.21667026069178e-14	0.117280491017018	1	1	8.55767720842667e-10
RPS29	2.2744881844977e-14	1.54665163935984	1	1	8.78088908507183e-10
MTHFD1L	2.34387021622865e-14	0.689085610081044	1	1	9.04874535677234e-10
ENSG00000271860	2.3459649139294e-14	-0.209070905159595	1	1	9.05683214671582e-10
ENSG00000253300	2.4227845575067e-14	-0.205665026627283	1	1	9.35340206271036e-10
SEZ6L	2.81582713785344e-14	-0.181692515219343	1	1	1.0870782248397e-09
RPL34	2.90412665711584e-14	1.14232034140324	1	1	1.12116713724614e-09
ULBP2	2.93831463810248e-14	0.118952058831445	1	1	1.13436574918584e-09
SNHG8	3.15543648939594e-14	0.857677146557817	1	1	1.2181878110962e-09
HBB	3.21033813806459e-14	-0.651165240505699	0.667	1	1.23938314158122e-09
SERBP1	3.26989412439634e-14	0.491926281625544	1	1	1.26237532566445e-09
SNHG6	3.28630228803839e-14	0.885260767863196	1	1	1.2687098613201e-09
RANBP2	3.31124312462071e-14	0.413260992501775	1	1	1.27833852069107e-09
RPS15	3.73870821886763e-14	0.631718231918237	1	1	1.44336569497604e-09
PLK2	3.77055013008725e-14	0.186935010035184	1	1	1.45565858322148e-09
ROR1-AS1	3.84958461872008e-14	-0.303580506580494	0.667	1	1.48617063790308e-09
PRDM1	3.93498489110726e-14	0.922816379873707	1	1	1.51914026706087e-09
OTUD6B-AS1	3.99612004229151e-14	0.393191330121669	1	1	1.54274210352706e-09
MXD1	4.16237382984078e-14	1.13420682163016	1	1	1.60692604074833e-09
CRY1	4.54766375374407e-14	-1.41518560918101	1	1	1.75567106877043e-09
THBS1	4.64664668824856e-14	2.0218196239129	1	1	1.79388442046524e-09
AGBL1	4.6527912934028e-14	-0.195231689301418	1	1	1.79625660673109e-09
KDM1A	4.77010999885779e-14	-1.02103060341293	1	1	1.84154866615904e-09
ALDH1A2	4.80651442317697e-14	0.432273777195653	1	1	1.8556029582117e-09
IER3	5.01777705400687e-14	2.88416733765492	1	1	1.93716300946989e-09
NEU1	5.27157952187859e-14	1.15748923430356	1	1	2.03514599021645e-09
PET100	5.31942089756519e-14	1.05898249401432	1	1	2.05361563171402e-09
LINC02725	5.35290095314262e-14	-0.333362061600641	1	1	2.06654094197024e-09
ZNF330	5.41206939808762e-14	0.449532077934731	1	1	2.08938351182571e-09
UBE2G1	5.65423944938319e-14	-1.10626806188563	1	1	2.18287568182887e-09
ATP5MK	5.92785015038351e-14	0.933233470363048	1	1	2.28850582905706e-09
FCAR	6.12570901368799e-14	1.23536428292619	1	1	2.36489122182439e-09
ENSG00000272669	6.14591766924449e-14	0.129814106831898	1	1	2.37269297538853e-09
CEP126	6.2096508701625e-14	-0.403665186341144	1	1	2.39729781493494e-09
ARHGAP26-AS1	6.43748936033647e-14	0.437946453083308	1	1	2.4852571424515e-09
RPL26	7.04628947715466e-14	1.03889738681329	1	1	2.72029051555033e-09
STXBP5	8.4713275291263e-14	-1.24261836766828	1	1	3.2704407058945e-09
SSBP2	8.56926623614201e-14	-1.58557360470751	1	1	3.30825092312499e-09
PLEKHA8	8.88088294116921e-14	-0.446669865485537	1	1	3.42855366826779e-09
MRPS36	9.08643912198732e-14	0.375936264219451	1	1	3.50791068743442e-09
ITFG1	1.01147149332886e-13	-1.32242393495861	1	1	3.90488684714539e-09
ATP5IF1	1.03189587926447e-13	0.426750314058399	1	1	3.98373723148841e-09
STARD13	1.03632497064307e-13	0.661879299446847	1	1	4.00083618166463e-09
ENSG00000262265	1.09804384630535e-13	-0.374092749351783	1	1	4.23910807304642e-09
ARHGAP17	1.11282045154709e-13	-0.884077731627563	1	1	4.29615463524269e-09
AP2A1	1.16400893267999e-13	-0.695260419300622	1	1	4.49377288550435e-09
DTL	1.17347885994127e-13	0.270636559939633	1	1	4.53033248668927e-09
IER5L	1.18442109767996e-13	0.954951766818294	1	1	4.57257608970324e-09
VCAN-AS1	1.2394757675098e-13	0.228238985240451	1	1	4.78512014804832e-09
GADD45B	1.28854404296795e-13	1.76533699254877	1	1	4.97455313228206e-09
WWTR1	1.31081118168277e-13	-0.19459244320032	1	1	5.06051764800451e-09
ANKMY1	1.31512481712575e-13	-0.758419747005919	1	1	5.07717086899567e-09
NDUFB4	1.33755477869742e-13	0.512127008850841	1	1	5.16376397863925e-09
NLRP12	1.35735337241201e-13	0.708118502820611	1	1	5.24019842953381e-09
HCG20	1.38271206189951e-13	0.275241649712046	1	1	5.33809818616925e-09
OOEP	1.38864063883104e-13	1.90291119216767	1	1	5.36098605027113e-09
DCUN1D3	1.39296232075497e-13	0.279329239775691	1	1	5.37767033550662e-09
RPS28	1.41798374378972e-13	1.14885170401913	1	1	5.4742680412746e-09
FCGR1BP	1.43040854053859e-13	0.755076149676423	1	1	5.52223521160328e-09
GABARAPL2	1.45469159440465e-13	0.32085596878005	1	1	5.61598236935858e-09
TCF12-DT	1.54119296368113e-13	-0.261602279780354	1	1	5.94992955558737e-09
PHACTR1	1.54788648400189e-13	1.04053885535958	1	1	5.97577056013768e-09
AKIRIN1	1.56119706010975e-13	0.415029805116013	1	1	6.02715737025971e-09
ENSG00000254604	1.56715580894248e-13	0.431066855844837	1	1	6.05016171600334e-09
ENSG00000258926	1.57652357440955e-13	-0.348682510230798	1	1	6.0863269113655e-09
RALGAPA1	1.59416605805134e-13	1.20090526350256	1	1	6.15443748371301e-09
HLA-DQB1	1.60286626765071e-13	0.874717606549425	1	1	6.18802551289234e-09
FAM83D	1.66521432443415e-13	0.21297576664919	1	1	6.42872642091046e-09
NDUFA3	1.81080438438392e-13	0.822462165630809	1	1	6.99079140635256e-09
NDUFA6	2.18570346478524e-13	0.514214378259937	1	1	8.4381267961499e-09
ENSG00000231881	2.19898413213294e-13	0.19298540134104	1	1	8.48939814051244e-09
ENSG00000288742	2.20157663453238e-13	0.0929834392751518	1	1	8.49940675527570e-09
UQCC5	2.2249680847052e-13	0.437318607848617	1	1	8.58971178781289e-09
LINC01271	2.23148585634146e-13	0.119213425426038	1	1	8.61487429699184e-09
NDFIP2	2.41480257297502e-13	0.193285410709657	1	1	9.32258681322736e-09
SCML1	2.5153959610892e-13	0.573343567280866	1	1	9.71093764738096e-09
ENSG00000288692	2.54521898763016e-13	-0.171514859585115	1	1	9.826072423645e-09
PAPSS2	2.55484928235871e-13	0.603481129662795	1	1	9.86325113947405e-09
ATP5F1E	2.7092104166927e-13	1.3705080593653	1	1	1.04591777346838e-08
YBX3	2.72820694132583e-13	0.508877664693945	1	1	1.05325157176825e-08
OSBPL9	2.83965881133866e-13	-0.88571170153217	1	1	1.0962786807054e-08
SRA1	2.84328958553736e-13	0.955001759429853	1	1	1.09768037739255e-08
NAF1	2.84649102773516e-13	0.994216518781634	1	1	1.09891632616743e-08
SPRY1	2.87218642191058e-13	0.147108532096968	1	1	1.1088362900428e-08
RAP1GDS1	3.10057678309028e-13	-1.00446302656591	1	1	1.19700867287983e-08
ENSG00000227579	3.12536925758026e-13	-0.194348718353885	1	1	1.20658005558144e-08
KCNJ15	3.22859348145384e-13	0.306559749806871	1	1	1.24643079945007e-08
ENSG00000239480	3.35968953669501e-13	0.178950007693586	1	1	1.29704174253648e-08
ENSG00000255829	3.37595742496836e-13	-0.443316659800065	0.333	1	1.30332212348329e-08
UBE2S	3.43110283025541e-13	0.830662248343921	1	1	1.3246115586484e-08
FPR2	3.57045876596422e-13	0.550915422776086	1	1	1.37841131118815e-08
GIMAP7	3.5785815569599e-13	0.534221793869954	1	1	1.38154719587994e-08
PRKRIP1	3.73977300934545e-13	-0.818020605096031	1	1	1.44377676798791e-08
CRACR2A	3.76976862694042e-13	-0.836432740313453	1	1	1.45535687611662e-08
ENSG00000250049	3.7731122281074e-13	-0.168120818371646	1	1	1.45664770678314e-08
ENSG00000272967	3.81220575772691e-13	0.0882448630836001	1	1	1.47174015482805e-08
NUP88	3.93019486680592e-13	-1.20543521799863	1	1	1.51729103027909e-08
PACERR	4.19925105277635e-13	0.0970406554856389	1	1	1.62116286143484e-08
SPRY2	4.20548838054462e-13	0.107987430178187	1	1	1.62357084419306e-08
HERPUD1	4.24128347658442e-13	1.03054321820124	1	1	1.63738989897018e-08
ENSG00000289939	4.31845012157923e-13	0.294174722050442	1	1	1.66718085393688e-08
TP53INP2	4.33215292648541e-13	0.344034593176908	1	1	1.67247095879896e-08
FAM168A	4.5040426512095e-13	-0.83404991027336	1	1	1.73883070592594e-08
ARHGEF18-AS1	4.54782170707875e-13	-0.266861589156929	1	1	1.75573204823482e-08
CENPM	4.85400659631956e-13	0.18216870166906	1	1	1.87393778657513e-08
BASP1	5.03533563110351e-13	0.944268794731788	1	1	1.94394167374382e-08
PTPRG	5.12600757801131e-13	-0.226763045237353	1	1	1.97894648556705e-08
NCR3LG1	5.48201804969983e-13	0.352835499587318	1	1	2.11638788826712e-08
AP3S2	5.69337144641855e-13	-0.692667551062456	1	1	2.19798298060435e-08
ENSG00000287421	5.72040791459947e-13	0.0972282171671774	1	1	2.20842067951027e-08
FAM117B	5.84573700918776e-13	-1.75381485820858	1	1	2.25680522976703e-08
PGAP1	6.15166742268947e-13	0.630103678249418	1	1	2.3749127252035e-08
ZSWIM5	6.4517863009688e-13	-0.568325673914381	1	1	2.49077661935201e-08
GTPBP1	6.48737004516166e-13	0.653079177435908	1	1	2.50451407963511e-08
GALNT15	6.68238737910422e-13	-0.159550966120182	1	1	2.57980247157697e-08
ATF4	6.70946528562931e-13	0.662754957175545	1	1	2.59025616817005e-08
CRTC1	6.78906069142473e-13	-0.624309916812462	1	1	2.62098477053143e-08
MRPL54	6.91632521847442e-13	0.555607357446799	1	1	2.67011651384423e-08
ANKRD33B	7.21786179307594e-13	0.292198643757757	1	1	2.7865277238349e-08
RABEPK	7.44781515091198e-13	-0.4537692125258	1	1	2.87530351716108e-08
DISC1	7.47887500267555e-13	-1.51905168093583	1	1	2.88729448353292e-08
ENSG00000288879	7.92886176802862e-13	0.418243522847695	1	1	3.06101637416513e-08
GON7	8.05236497303831e-13	0.339083082727411	1	1	3.10869602149117e-08
NUBPL	8.09374751223683e-13	-0.91879752318523	1	1	3.12467216457415e-08
PSMA4	8.25748391639883e-13	0.992968819180666	1	1	3.18788424076493e-08
ENSG00000253836	8.27864383131605e-13	-0.188141454815762	1	1	3.19605323751788e-08
SCHIP1	8.34370945701366e-13	0.0793188396910309	1	1	3.22117247297469e-08
ENSG00000265394	8.39885455656645e-13	0.260917421134954	1	1	3.24246179010805e-08
IDI1	8.47871287666892e-13	0.908252419844577	1	1	3.2732918931668e-08
NIFK	8.62887248980707e-13	0.334344745123033	1	1	3.33126251341492e-08
ZHX2	8.67186000294673e-13	0.823753118275611	1	1	3.34785827273761e-08
LINC02865	8.72075421534522e-13	0.0831282439420897	1	0.667	3.36673437237617e-08
ENSG00000289405	8.84568379266473e-13	0.439831973975085	1	1	3.41496468499615e-08
THAP9-AS1	8.93275163219779e-13	0.4837517246487	1	1	3.44857809512628e-08
FOS	9.10047426217955e-13	1.73429846187451	1	1	3.51332909365704e-08
MAMLD1	9.12338304728432e-13	0.303747386112379	1	1	3.52217325923459e-08
PDE4A	9.15041512669335e-13	1.18895600746539	1	1	3.53260926381124e-08
RYK	9.21158928103113e-13	-1.05000713712223	1	1	3.55622615783488e-08
TIAM1	9.57153588050764e-13	-1.0690681257847	1	1	3.69518714202878e-08
ZNF862	9.70026462327312e-13	-0.558268280148948	1	1	3.74488416046082e-08
ENSG00000235820	9.97323110646398e-13	0.255242292867647	1	1	3.85026560096148e-08
DDX18	1.01200407524478e-12	0.332458434948175	1	1	3.90694293289001e-08
ATP6V1C1	1.02780122890761e-12	0.288857403292048	1	1	3.96792942432072e-08
ENSG00000289567	1.04308204841809e-12	0.0806209381078178	1	1	4.02692255612286e-08
MEF2C	1.05838647159411e-12	1.08498335843909	1	1	4.08600681223622e-08
IL10	1.06256027098832e-12	0.232510109332078	1	1	4.10212018217749e-08
TROAP	1.16479315755708e-12	0.0874390993001408	1	1	4.49680046406486e-08
EHMT2	1.17612077461549e-12	-0.466224528583004	1	1	4.54053186248057e-08
ENSG00000258455	1.17734648010367e-12	0.24099637542785	1	1	4.54526382108825e-08
SLC27A4	1.17828914590576e-12	0.998537530420296	1	1	4.54890307668377e-08
ST3GAL3	1.22241318968065e-12	-1.15378560942423	1	1	4.71924836008114e-08
OGG1	1.24497977983074e-12	-0.365477956048139	1	1	4.80636893801457e-08
LINC00544	1.3238775620963e-12	-0.141094171797093	1	1	5.11096171622897e-08
ENSG00000226644	1.32672091972286e-12	0.133684666499789	1	1	5.12193878268208e-08
FOXK1	1.33823271709305e-12	-0.881475806953304	1	1	5.16638122760944e-08
DMTN	1.36212334410208e-12	-0.191643761935532	1	1	5.25861338224051e-08
EPC1-AS1	1.43369172420809e-12	-0.448802641996019	1	1	5.53491027047776e-08
C17orf107	1.44997888455793e-12	0.156151328057386	1	1	5.59778848172436e-08
TIMM13	1.50173088640777e-12	0.436235593350727	1	1	5.79758226006584e-08
TMX2	1.53706252655032e-12	-0.705549477614356	1	1	5.93398359000016e-08
ENSG00000289200	1.63823979777058e-12	0.118039418601831	1	1	6.32458856327311e-08
LSM8	1.67107236356169e-12	0.430698328411999	1	1	6.45134196676626e-08
NXT1	1.78701487404669e-12	0.441236704321381	1	1	6.89894962274467e-08
NUSAP1	1.80815178854238e-12	0.261339516864463	1	1	6.98055079484672e-08
CHCHD1	1.81652258416521e-12	0.543496557065922	1	1	7.01286708842823e-08
ENSG00000273017	1.86589169805105e-12	0.109105365641246	1	1	7.20346148949589e-08
CXCR3	1.92234640641392e-12	0.57716783745763	1	1	7.42141053660158e-08
H1-4	2.00785849443018e-12	-1.43879445931771	1	1	7.75153850359717e-08
PELO	2.04948139441403e-12	0.252547550528769	1	1	7.9122278712748e-08
B3GNTL1	2.1299917478546e-12	0.457361485343671	1	1	8.22304614176747e-08
UBALD2	2.14562359254763e-12	0.434805494494708	1	1	8.28339444138939e-08
SNHG12	2.17380364853533e-12	0.581974443356785	1	1	8.3921863655355e-08
FAM210A	2.19398274726419e-12	0.708676206912858	1	1	8.47008979408815e-08
PSMB4	2.21332317498615e-12	0.513475289721471	1	1	8.54475544935153e-08
ALDOA	2.34360334154617e-12	0.397576075269277	1	1	9.04771506037315e-08
UVRAG	2.36589953011862e-12	-0.93412175543059	1	1	9.13379172597595e-08
BICDL1	2.41089071757825e-12	1.288414370217	1	1	9.30748470428258e-08
SDCBP2	2.53429930689153e-12	0.295098061118737	1	1	9.78391590418543e-08
PFKFB3	2.72769521646011e-12	1.04023377848134	1	1	1.05305401526659e-07
RPS27	2.73828598347167e-12	1.27220072285111	1	1	1.05714268677907e-07
ENSG00000249476	2.75977404598387e-12	-0.432093341185708	1	1	1.06543836819253e-07
NCOA2	2.77831113464488e-12	-0.972228563480638	1	1	1.072594796641e-07
LINC00623	2.81854171141516e-12	0.452842618708786	1	1	1.08812621310894e-07
CNOT2	2.85405465576921e-12	0.454057650685425	1	1	1.10183634040626e-07
PCCA	2.93679870075408e-12	-0.890929233695064	1	1	1.13378050641312e-07
GOLIM4	2.97038880664534e-12	0.292789707913749	1	1	1.1467483026935e-07
FAU	3.00379952878732e-12	0.693076124055707	1	1	1.15964684608363e-07
ARHGAP1	3.10921809701195e-12	-0.716269193875295	1	1	1.20034473853243e-07
SNHG15	3.12426055494339e-12	0.804826250981674	1	1	1.20615202984145e-07
SLC25A3	3.13825117338794e-12	0.468856777312011	1	1	1.21155324799815e-07
SDCCAG8	3.14004333810296e-12	-0.770210656564009	1	1	1.21224513110803e-07
MAPKBP1	3.1658986712201e-12	-0.540851087867779	1	1	1.22222684101123e-07
RPL36	3.17583387544303e-12	0.980406294458986	1	1	1.22606242595353e-07
PLEKHM3	3.26106469864678e-12	-0.879822217365474	1	1	1.25896663755958e-07
UBE4B	3.33772177732824e-12	-0.857101191397573	1	1	1.28856086935534e-07
POU2F1	3.44066195232315e-12	-0.917599281143224	1	1	1.32830195331388e-07
MRPL47	3.48116971760103e-12	0.369055824563993	1	1	1.34394038117705e-07
CELF2	3.53188729636346e-12	-1.17381714286159	1	1	1.36352040963408e-07
HNRNPA1	3.53899661414512e-12	0.758617894901255	1	1	1.36626503285686e-07
SIPA1L1	3.58615655339498e-12	1.10482129880613	1	1	1.38447159900367e-07
CSRNP2	3.81644341353138e-12	0.275998081519352	1	1	1.47337614422792e-07
CDK7	3.84876219309707e-12	-0.631036016084544	1	1	1.48585313226706e-07
DPM3	3.8705331309636e-12	0.358253039495822	1	1	1.49425802053981e-07
TMEM258	3.93475488429378e-12	0.791864188849024	1	1	1.51905147063046e-07
SUFU	4.09408966626299e-12	-0.710567854424135	1	1	1.58056425655749e-07
SNRNP27	4.13986574501231e-12	0.284097206128288	1	1	1.59823656951945e-07
LPIN1	4.18209313839459e-12	0.382494697954126	1	1	1.61453887700862e-07
SPATC1	4.26669694528463e-12	0.142182053081793	1	1	1.64720102269658e-07
FUCA1	4.31286682445115e-12	0.560551509385645	1	1	1.66502536624761e-07
LINC00558	4.34128347777562e-12	-0.208288392968806	0	1	1.67599589943006e-07
EIF4A3	4.3430167781073e-12	0.952001838250672	1	1	1.6766650573561e-07
CCDC97	4.35872328024677e-12	0.400663860417684	1	1	1.68272870957207e-07
MRPS18C	4.36522235635231e-12	0.536392131346241	1	1	1.68523774289337e-07
EFCAB11	4.52830867443166e-12	-0.263621844322172	1	1	1.74819884685109e-07
ANKRD37	4.53964822535649e-12	0.445303113199867	1	1	1.75257659388113e-07
ACAP2	4.54679920938443e-12	-1.07971984776028	1	1	1.75533730277495e-07
TGFB2	4.63002599991245e-12	-0.277973836854938	1	1	1.7874678375262e-07
ESRP1	4.79350012798322e-12	-0.201742878438727	0.667	1	1.8505786594092e-07
LRRC3B	4.81719571196796e-12	-0.201794480304079	0	1	1.85972657656235e-07
CYP1B1	4.94932032853277e-12	0.980512565411961	1	1	1.91073460603336e-07
DNAJB5-DT	4.98600842644632e-12	0.380298194840455	1	1	1.92489841311387e-07
PLCD1	5.07729430975522e-12	-0.435730783355389	1	1	1.9601402412241e-07
KCTD13	5.24226849875577e-12	-0.528333624438778	1	1	2.02383017662965e-07
PNPLA7	5.28125373872555e-12	-0.269961815562903	1	1	2.03888081837239e-07
ATP6V1B2	5.31414204119258e-12	0.815404149208439	1	1	2.05157767642281e-07
GCH1	5.38535495756273e-12	0.931450637465249	1	1	2.07907013491667e-07
CHD8	5.41027156395845e-12	-0.694361096918683	1	1	2.0886894399818e-07
GREM1	5.43812948333623e-12	-0.216546136010713	0.667	1	2.09944426833679e-07
TNFRSF4	5.48435282791078e-12	0.508252236760889	1	1	2.11728925274324e-07
MRPS17	5.78350485285984e-12	0.234225061607463	1	1	2.23277988349507e-07
ENSG00000284526	5.82863410628178e-12	0.280263944460243	1	1	2.25020248307114e-07
MAPK8IP3	5.83754559483297e-12	-0.794597298385265	1	1	2.25364285234122e-07
CCDC7	6.13228431062177e-12	-1.22178700724769	1	1	2.36742968095864e-07
ZNRF3	6.29089757832434e-12	-0.272566507005337	1	1	2.4286639190879e-07
ENSG00000254246	6.41845653914579e-12	0.12524362688808	1	1	2.47790933150262e-07
IFI27L2	6.49493054143446e-12	0.897446915535466	1	1	2.50743288482619e-07
RASGRF2	6.58956402480705e-12	-1.38856864275994	1	1	2.54396708741701e-07
SETD1A	6.71761675992285e-12	-0.473677299580919	1	1	2.59340312633582e-07
VIRMA	6.76656137926988e-12	-0.977287335116727	1	1	2.61229868608093e-07
CMTM4	6.85186969158585e-12	-0.262097645985798	1	1	2.64523281313363e-07
CACNA2D3	7.26404408289967e-12	-0.331349007939257	1	1	2.80435685864425e-07
ENSG00000291207	7.26739506138766e-12	-0.661255041120266	1	1	2.80565053739932e-07
RRM2B	7.42623256192377e-12	0.423906767469467	1	1	2.86697134285629e-07
ADTRP	7.44594565295869e-12	0.465969702693788	1	1	2.87458177878123e-07
ECHDC1	7.4478249741807e-12	0.25714391775877	1	1	2.8753073095322e-07
CYTOR	7.49170999567744e-12	1.24129289908799	1	1	2.89224956093123e-07
RNFT2	7.80334128681267e-12	-0.253701345820351	1	1	3.0125579371869e-07
FAF1	7.97369066191149e-12	-1.22242292138137	1	1	3.07832301693755e-07
ZNF766	8.20281396095305e-12	-0.760915624905216	1	1	3.16677835776554e-07
SLC4A4	8.28437453020816e-12	-0.470312780037656	1	1	3.19826563113216e-07
CR1L	8.35096498437053e-12	-0.197653043373135	1	1	3.22397354186609e-07
SNRPD2	8.39888697331942e-12	0.550220407031544	1	1	3.2424743049197e-07
ENSG00000278996	8.80862502782038e-12	0.205635349104407	1	1	3.40065777824034e-07
SLC36A4	8.91287451295811e-12	0.32885943388431	1	1	3.44090433447261e-07
TXNDC17	9.18704679787383e-12	0.611478720472318	1	1	3.54675128678717e-07
CUX2	9.55394909322144e-12	-0.401661526589596	1	1	3.68839758692907e-07
CEBPD	9.62423830983494e-12	1.52966385563025	1	1	3.71553344189488e-07
TMBIM1	1.01499871877904e-11	0.572882826510046	1	1	3.91850405371838e-07
EIF1	1.02285961161861e-11	0.40022193051676	1	1	3.9488518166148e-07
UTP11	1.05786720185122e-11	0.379968854324373	1	1	4.08400211946683e-07
PGK1	1.06764850119585e-11	0.497068058340622	1	1	4.12176380371669e-07
ZNF652	1.07647376652342e-11	-1.1714279518656	1	1	4.1558346230403e-07
CXCL1	1.08474431636764e-11	0.070867271799655	1	0.667	4.18776390776892e-07
GOLGA8R	1.08680749455234e-11	-0.136045251607018	1	1	4.19572901346875e-07
TRPV1	1.08953134801124e-11	-0.163586346820409	1	1	4.20624472213221e-07
DUSP2	1.09751361016562e-11	1.92518755858013	1	1	4.2370610434054e-07
FAM120C	1.13932040496532e-11	-0.484060540107259	1	1	4.39846035540911e-07
ENSG00000288919	1.14254519247679e-11	0.302837027818776	1	1	4.41090997007589e-07
HIC1	1.15929370043247e-11	0.620166427975916	1	1	4.4755692598896e-07
BTBD8	1.19541146064721e-11	-0.247688910926209	1	1	4.61500548497461e-07
ZFYVE16	1.23928724420209e-11	0.821261057314978	1	1	4.78439233496659e-07
ESF1	1.25702008127029e-11	0.340607012138866	1	1	4.8528517257521e-07
ENSG00000250149	1.25775882531359e-11	-0.130600060523132	1	1	4.85570372100563e-07
TMEM208	1.25921881435434e-11	0.522001302575486	1	1	4.86134015469635e-07
MAP2K5	1.25943719511538e-11	-1.24136155029792	1	1	4.86218323546244e-07
ATP5ME	1.29413150258468e-11	0.978663244110903	1	1	4.99612407887843e-07
MAP1LC3B	1.29889452752414e-11	0.824177696025699	1	1	5.01451221295971e-07
ULK4	1.31147156115547e-11	-0.970854919158696	1	1	5.06306710899679e-07
ZNF876P	1.31867300349681e-11	-0.220945601341342	1	1	5.09086899729978e-07
NLRX1	1.33700625494314e-11	-0.260294539959177	1	1	5.16164634783348e-07
SMURF2	1.38194109350462e-11	0.393824187255369	1	1	5.33512178558393e-07
WWP2	1.38692338973522e-11	-1.09657078940506	1	1	5.35435643841178e-07
HPSE	1.40156915682943e-11	0.675370125937123	1	1	5.4108978868557e-07
NOP10	1.40582318307904e-11	0.955606524796271	1	1	5.42732098059493e-07
STON1	1.41042800832691e-11	-0.2814582644324	1	1	5.44509836894688e-07
SELENOS	1.48010364357058e-11	0.7276912154413	1	1	5.71408812636859e-07
DNAJC5	1.48800795026342e-11	0.68484159438364	1	1	5.74460349278696e-07
ACO2	1.49301387476887e-11	-0.756147045508111	1	1	5.7639293649327e-07
PLCL2	1.49335736971105e-11	-1.06115034348428	1	1	5.76525546150647e-07
NIBAN1	1.49550403371718e-11	0.607465339148273	1	1	5.77354287256854e-07
RFX5-AS1	1.51800083360302e-11	0.093677398773673	1	1	5.86039401820783e-07
VPS41	1.5884330988386e-11	-0.749582114369843	1	1	6.1323048213763e-07
IRF4	1.59227312400951e-11	0.87259152747499	1	1	6.14712962255112e-07
NHS	1.61654535847542e-11	-0.166634040646435	1	1	6.2408350109302e-07
CISH	1.61871358292687e-11	0.40417231585327	1	1	6.24920565824747e-07
C2orf88	1.66480339290683e-11	-0.314600122050913	1	1	6.42713997865609e-07
DDX55	1.70136434292941e-11	-0.443747235526727	1	1	6.56828718231329e-07
B3GNT7	1.74939827489344e-11	0.271743724504519	1	1	6.75372698005363e-07
PPP1R15B	1.75708031407438e-11	0.986651618390193	1	1	6.78338426051556e-07
GPC5-AS1	1.76777844543708e-11	-0.171293228807933	0	1	6.82468546645439e-07
RAD52	1.80908617366512e-11	-0.389788859343854	1	1	6.98415808205156e-07
RHBDF2	1.82213977070454e-11	0.505813317669035	1	1	7.03455279878196e-07
TTLL11	1.84268778074715e-11	-0.310481988664525	1	1	7.11388044635245e-07
CD99P1	1.8464114961478e-11	-0.515503474446101	1	1	7.12825622202819e-07
LINC00654	1.86907894490965e-11	0.240087530680368	1	1	7.21576617471821e-07
SLC35E1	1.90504011906178e-11	0.421737751993768	1	1	7.3545978836499e-07
MXD4	1.93595080115598e-11	1.00548316028998	1	1	7.47393166294279e-07
HLA-DRB1	1.96122628630282e-11	1.04383825683753	1	1	7.57151020090069e-07
PITPNM2	2.06330998615235e-11	-0.70193304333434	1	1	7.96561453253975e-07
POTEG	2.10364598291437e-11	-0.298069414500554	0.333	1	8.12133568163924e-07
TMEM259	2.11419217857792e-11	0.532361295187955	1	1	8.16205032461792e-07
GARNL3	2.14944279837114e-11	-0.194343520443828	1	1	8.29813886739164e-07
LDHA	2.18268684055434e-11	1.14444066596737	1	1	8.42648081664409e-07
ENSG00000286432	2.2268443762578e-11	-0.29280401282431	0.667	1	8.59695539898088e-07
ENSG00000230649	2.23012500247674e-11	-0.42925003674042	1	1	8.60962058456168e-07
RPS19BP1	2.27164216841226e-11	0.537112825798032	1	1	8.76990175537237e-07
ENSG00000259363	2.35207671574539e-11	-0.60104364177309	1	1	9.08042736880664e-07
ZMYM4	2.41352421432058e-11	-0.679245773208634	1	1	9.31765158180604e-07
ZDHHC20	2.41492827209823e-11	-0.972195096266606	1	1	9.32307208726243e-07
TNFAIP6	2.47718227202172e-11	0.705200420024329	1	1	9.56340987936705e-07
RRAS2	2.62477245125719e-11	-1.14175432459572	1	1	1.01331965253235e-06
ENSG00000285981	2.64879394623892e-11	-0.169315855658111	0	1	1.022593390885e-06
KLF12	2.71132325802414e-11	-1.75925919911599	1	1	1.0467334569928e-06
CORO2B	2.72953354314343e-11	-0.209944578307802	1	1	1.05376371966595e-06
ARHGAP11B	2.74737029640185e-11	0.247055293925891	1	1	1.0606497766289e-06
TNFSF14	2.8156981568956e-11	0.598432162314995	1	1	1.08702843045111e-06
SORL1	2.8443218187366e-11	-1.48634739992164	1	1	1.09807888134145e-06
NTMT1	2.97323324291854e-11	0.340241133649536	1	1	1.14784642576113e-06
LINC01819	3.09445168510477e-11	-0.154244790954032	1	1	1.19464401755155e-06
MIR646HG	3.17233333508639e-11	-0.999359912279288	1	1	1.22471100734345e-06
ICOS	3.23188973877044e-11	1.40272938725352	1	1	1.24770335254972e-06
BTG2	3.24123426533254e-11	1.01358746253106	1	1	1.25131090047428e-06
YIPF5	3.27124718230442e-11	0.481144855935326	1	1	1.26289768720045e-06
POLR2K	3.3130257403302e-11	0.628916915254808	1	1	1.27902671731188e-06
ENSG00000267653	3.34011466826481e-11	-0.13441734839019	0.667	1	1.28948466883031e-06
SLFN11	3.34798501116873e-11	0.651278273591599	1	1	1.2925230934118e-06
PPP1R10	3.35425563473397e-11	0.550227008570173	1	1	1.2949439303454e-06
RASAL1	3.35678444065073e-11	0.0670033202079527	1	1	1.29592020115762e-06
CD83	3.38865525687631e-11	0.91630387545377	1	1	1.30822424846967e-06
LANCL2	3.41442367001259e-11	-0.99093908035265	1	1	1.31817240204506e-06
SDE2	3.6159984549022e-11	0.37090099145682	1	1	1.39599236349954e-06
BNC2	3.62021022333487e-11	-1.36818931031959	1	1	1.39761835882066e-06
PATL1-DT	3.79797817451863e-11	0.152109040725029	1	1	1.46624745405466e-06
ARHGEF6	3.84819552497625e-11	-0.872587794732328	1	1	1.48563436437233e-06
ENSG00000270240	3.88034316375212e-11	0.750871746877867	1	1	1.49804528179814e-06
ENSG00000231815	3.97342222964353e-11	-0.161960366212489	0	1	1.53397938597618e-06
ZMIZ1-AS1	3.98493815915769e-11	0.316139101400715	1	1	1.53842522572442e-06
TLCD1	4.05940078864975e-11	0.136089969607994	1	1	1.56717226846612e-06
MIF	4.11241233611083e-11	0.745348770234832	1	1	1.58763790647895e-06
LINC00881	4.17426575292653e-11	0.127128892345079	1	1	1.61151703657482e-06
TAF1D	4.34075818791805e-11	0.672098563462923	1	1	1.67579310602764e-06
SPHK1	4.64249088013170e-11	0.55102067001658	1	1	1.79228002918365e-06
EIF4A1	4.69093979878773e-11	0.80336073656943	1	1	1.81098421871999e-06
SHOC1	4.77815396158614e-11	-0.170907005206442	1	1	1.84465411840994e-06
BMP6	4.86113782856937e-11	0.252904112162612	1	1	1.87669087009749e-06
PARP6	4.99705881244817e-11	-0.446008189190476	1	1	1.92916452513374e-06
SRGN	5.00201152681699e-11	1.81700648168375	1	1	1.93107657004297e-06
BTRC	5.00744052303e-11	-0.896681215122366	1	1	1.93317248832096e-06
EFTUD2	5.13151004975225e-11	-0.824557386881527	1	1	1.98107076980735e-06
ENSG00000289526	5.13780243934101e-11	0.474969981948717	1	1	1.98350000973199e-06
ZNF490	5.17266875234938e-11	0.368964892768827	1	1	1.996960498532e-06
PDSS2	5.25799765229127e-11	-1.2104688599869	1	1	2.02990257364357e-06
HSPA2	5.38160469843129e-11	0.108448467551676	1	1	2.07762230987638e-06
CALM2	5.47414370495769e-11	0.668971938670319	1	1	2.11334791873596e-06
SKAP1	5.52958887094781e-11	-1.94824813081441	1	1	2.13475307951811e-06
LINC02112	5.58071264308246e-11	-0.152308630695557	1	1	2.15448992298841e-06
EFHC2	5.60949169722198e-11	-0.353681784230813	1	1	2.16560036462952e-06
PPP6C	5.63749308564742e-11	-0.755089391266692	1	1	2.17641058064504e-06
SAP130	5.64351321012131e-11	-0.89379195528458	1	1	2.17873470989943e-06
H3C2	5.82254308785713e-11	0.088763222128982	1	1	2.24785098449812e-06
FCHSD2	5.82431428689389e-11	-1.51636066917407	1	1	2.24853477359826e-06
H2BC18	5.96491778815188e-11	0.168603053436085	1	1	2.30281616129392e-06
UBE2Q2P1	5.970819038545e-11	-0.404160178374982	1	1	2.30509439802068e-06
GPC4	6.04607789309128e-11	-0.124562032761131	1	1	2.33414883140682e-06
TNFAIP3	6.05002140715426e-11	0.833735059136482	1	1	2.33567126444597e-06
RPL22	6.36517037111675e-11	0.946991984901034	1	1	2.45733767347333e-06
SRP14	6.37669520900364e-11	0.574748953369837	1	1	2.46178695238794e-06
SLC1A2	6.50432311335019e-11	0.156590292411157	1	1	2.51105898113998e-06
DUSP10	6.52895342261762e-11	0.563341350536954	1	1	2.52056775833576e-06
EEIG2	6.54773312125774e-11	1.11734046881914	1	1	2.52781784879276e-06
EXOC6B	6.56491393350464e-11	-1.28279309930971	1	1	2.5344506731688e-06
TMEM116	6.66095649636527e-11	-0.515418946900923	1	1	2.57152886498678e-06
RNF152	6.73093467870266e-11	0.233363442443762	1	1	2.59854464205995e-06
ENSG00000289319	6.84597287912659e-11	0.210539920808214	1	1	2.64295628971561e-06
ARF4	7.07459552766809e-11	0.67486532960371	1	1	2.73121834941154e-06
EGR3	7.08816400121509e-11	0.28660785804176	1	1	2.7364565943091e-06
ENSG00000261261	7.1087359632588e-11	-0.134105750782688	1	1	2.74439860597569e-06
PTRHD1	7.27838850941922e-11	0.265400649766763	1	1	2.80989466794639e-06
TNKS2	7.33622961718238e-11	-0.734323277999758	1	1	2.83222480600943e-06
HRH1	7.37513527257563e-11	0.392605959543345	1	1	2.84724472333055e-06
KBTBD8	7.44375358938132e-11	0.314730612704596	1	1	2.87373551071655e-06
ENSG00000280441	7.51865564297902e-11	0.346099604601553	1	1	2.90265219752848e-06
INVS	7.54406791477332e-11	-1.33467013557007	1	1	2.91246285917739e-06
RPL36AL	7.93271326104912e-11	0.84776595411105	1	1	3.06250328156062e-06
STMN3	8.0292605311773e-11	-0.546142283181758	1	1	3.09977632066631e-06
LINC03033	8.07996869718339e-11	-0.639446412566793	1	1	3.11935271523462e-06
C15orf48	8.28913355208848e-11	1.96365778826797	1	1	3.20010289911928e-06
ENSG00000273319	8.48153389839602e-11	0.512650590095365	1	1	3.27438097681477e-06
TTC9	8.90108920869169e-11	-0.389836380302873	1	1	3.43635449990751e-06
PRDX6	8.90876149624114e-11	0.320325981872436	1	1	3.43931646323885e-06
CPB2-AS1	9.0723155736662e-11	0.352756213966364	1	1	3.50245815036957e-06
ACP5	9.10480892399752e-11	0.23266338905784	1	1	3.51500253319848e-06
ABCA3	9.38210256710971e-11	-0.252892408020769	1	1	3.62205451705838e-06
GALNT11	9.45837382395753e-11	0.866495825367762	1	1	3.65149979847704e-06
AKAP8	9.49840506182078e-11	-0.731792955557179	1	1	3.66695425816653e-06
ABCA10	9.50671428898618e-11	-0.272460756839395	1	1	3.670162118406e-06
MED14	9.53007897716155e-11	0.650539474619484	1	1	3.67918228992299e-06
RPP21	9.53236175538543e-11	0.357972150130255	1	1	3.6800635792841e-06
MAFG	9.53633095275488e-11	0.664173394649636	1	1	3.68159592762055e-06
SSTR2	9.55216586415638e-11	-0.155974413506798	1	1	3.68770915351621e-06
VCAM1	9.67432650665839e-11	0.107625587629521	1	0.667	3.73487049116054e-06
LSM1	9.67788631650174e-11	0.29286455751535	1	1	3.73624479134866e-06
OBI1	9.79666215117055e-11	0.242277201518029	1	1	3.7820993900809e-06
GRK3	9.97884233704377e-11	-1.30867817840941	1	1	3.85243187263912e-06
PRPF8	1.00676263561038e-10	-0.936681155524982	1	1	3.88670783103744e-06
ATG13	1.01733999118578e-10	-1.03084880321811	1	1	3.92754276997181e-06
THADA	1.02147105916469e-10	-1.31102620993967	1	1	3.94349117101122e-06
LRG1	1.02968891451833e-10	0.272610031885906	1	1	3.97521702338948e-06
GPR35	1.03696577206388e-10	0.405501185485055	1	1	4.00331005962981e-06
ZNF529	1.04237543781852e-10	-0.651289987904532	1	1	4.02419461524216e-06
GRM7	1.04317498395385e-10	-0.164959180416246	0.667	1	4.02728134305225e-06
TMEM120B	1.07039588410363e-10	0.233357903877419	1	1	4.13237035017049e-06
TRAF4	1.08140233290855e-10	0.4407063884149	1	1	4.17486184642674e-06
SLC1A3	1.10895249800741e-10	0.172927652428525	1	1	4.28122201380739e-06
SASH1	1.12554962451422e-10	1.12973415631028	1	1	4.34529688039961e-06
ENSG00000267787	1.13777016964363e-10	-0.806656200518936	1	1	4.39247551692619e-06
RCHY1	1.13958035153129e-10	0.23299270403311	1	1	4.3994639051217e-06
FGFR2	1.16972773886888e-10	-0.137351115145646	0.667	1	4.5158509086772e-06
RPL24	1.1799012547814e-10	0.770169481669839	1	1	4.55512678420906e-06
CPNE4	1.1820633819348e-10	-0.15801612151002	1	1	4.5634738922975e-06
ENSG00000274215	1.19132671687811e-10	0.0936123387367038	1	1	4.59923592317964e-06
ENSG00000287452	1.1925960479318e-10	-0.144347484143826	0	1	4.6041363026455e-06
ZNF274	1.23039683067267e-10	-0.720749440033579	1	1	4.75007000449492e-06
PHF21A	1.27933030286027e-10	-1.16147416500807	1	1	4.93898256722234e-06
CSNK1G2	1.28166560013329e-10	0.472636346455602	1	1	4.9479982158746e-06
MTOR	1.36535648149795e-10	-0.700193684280901	1	1	5.27109523247099e-06
ZNF136	1.36696364395267e-10	-0.742989823961679	1	1	5.27729984384369e-06
FKBP2	1.37422537852457e-10	0.239544126554723	1	1	5.30533449633195e-06
MICU1	1.37536694564797e-10	-0.92109814119523	1	1	5.30974163036855e-06
SEMA7A	1.39183762274061e-10	0.133994887533551	1	1	5.37332832635242e-06
ATP5MC3	1.41968396009964e-10	0.559489111568002	1	1	5.48083189636069e-06
FLNC-AS1	1.42081508560081e-10	0.113977228839139	1	1	5.48519871947049e-06
RPL31	1.47136358470209e-10	1.13390424450844	1	1	5.68034625510091e-06
ENSG00000287263	1.49767452132167e-10	0.409622858524053	1	1	5.78192225701444e-06
TRMT112	1.51083620518577e-10	0.685301144184857	1	1	5.83273425374017e-06
CENPF	1.51153904339962e-10	0.576723574986098	1	1	5.83544763094859e-06
S1PR2	1.52478951016182e-10	0.147131727762075	1	1	5.88660238293072e-06
STK39	1.54450732743817e-10	-1.2679331743865	1	1	5.96272498830778e-06
RAP1B	1.54575133325597e-10	-0.899328656355183	1	1	5.96752759716801e-06
BCL3	1.55812004097633e-10	0.957308896212399	1	1	6.01527823019322e-06
MPDU1	1.56674694621049e-10	0.361758742137314	1	1	6.04858326054021e-06
TEX30	1.59912704189136e-10	0.254856137119229	1	1	6.17358985792578e-06
NAT1	1.60128037006027e-10	0.162316879362404	1	1	6.18190299665468e-06
ENSG00000256448	1.62460817973404e-10	0.331679629245569	1	1	6.27196233868124e-06
POLR2L	1.64427035831712e-10	0.836950828489177	1	1	6.34787014531906e-06
TNFSF9	1.65144426067164e-10	0.837452991929911	1	1	6.37556571274894e-06
CNTNAP2	1.69357206566567e-10	-0.269160634095029	1	1	6.53820431670889e-06
ENSG00000283045	1.69668327132134e-10	-0.247191536935475	1	1	6.55021543726315e-06
STIM2	1.71687125524948e-10	-0.836165448730597	1	1	6.62815316801613e-06
DOCK7	1.74167737451512e-10	-0.539585343319757	1	1	6.72391967205307e-06
CCR5AS	1.77099662318939e-10	0.411051529789853	1	1	6.83710956348496e-06
XPR1	1.8157911925492e-10	-0.821322802404141	1	1	7.01004347795545e-06
FAM32A	1.82189216472124e-10	0.354042226285839	1	1	7.03359689112283e-06
PDYN-AS1	1.82709723298416e-10	0.0813853857587181	1	1	7.05369157765866e-06
DGKZ	1.83500090214712e-10	-0.795529203044318	1	1	7.08420448282916e-06
NDUFA2	1.85165411080306e-10	0.559293449555648	1	1	7.14849586016629e-06
CRTC2	1.93535893957446e-10	0.243795821673813	1	1	7.47164672212115e-06
CYTH1	1.96098897233688e-10	-1.02013357732076	1	1	7.57059402660377e-06
LSMEM1	2.00113303827603e-10	0.124352144455976	1	1	7.72557420756845e-06
SMPDL3B	2.01878912240144e-10	0.314720911575141	1	1	7.79373728594299e-06
ZBTB40	2.03912066350097e-10	-0.586219014576641	1	1	7.87222923351185e-06
COL5A3	2.05248011558787e-10	-0.122297041702178	1	1	7.92380473423854e-06
PDE6D	2.09488943789206e-10	0.184914139284087	1	1	8.0875301639261e-06
RALA	2.17159052415596e-10	0.417915399279675	1	1	8.38364237755648e-06
ZMYND8	2.21742179465692e-10	-1.05454963660984	1	1	8.56057858045251e-06
KCTD14	2.21860754440996e-10	0.123759306191743	1	1	8.56515628594909e-06
ESRRG	2.22057230331038e-10	-0.17871492327501	0.667	1	8.57274143416003e-06
IFNG	2.25150868513948e-10	1.20231540349504	1	1	8.6921744298495e-06
PPIA	2.25694632892297e-10	0.500013421398857	1	1	8.71316699744003e-06
ENSG00000270210	2.3187751599584e-10	0.0689391589436446	1	1	8.95186338253541e-06
CEP95	2.32479779188e-10	-0.848513811168602	1	1	8.97511435533193e-06
ACO1	2.34250184321199e-10	-0.379524612989307	1	1	9.04346261590421e-06
EHBP1	2.34415844375407e-10	-1.06752532581906	1	1	9.04985808795698e-06
ZBTB6	2.35169281340592e-10	0.146244456335105	1	1	9.07894527543489e-06
ENSG00000259088	2.35233545224338e-10	0.298110792378485	1	1	9.08142624693078e-06
PIK3CA	2.35261050657327e-10	-1.08007715853376	1	1	9.08248812167676e-06
PDXK	2.36805580146818e-10	0.600912167803541	1	1	9.14211622714808e-06
PHTF2	2.37597562018625e-10	-0.942944421378871	1	1	9.17269147929105e-06
H2AZ1	2.38168417312949e-10	0.672085851822315	1	1	9.19472991878369e-06
IVNS1ABP	2.43440859765517e-10	0.646420121415151	1	1	9.39827783210757e-06
ERI3	2.43996820343448e-10	-0.554401193423687	1	1	9.41974124617917e-06
H3C4	2.51517722779002e-10	0.49209963939348	1	1	9.71009320560615e-06
RALGAPA2	2.53120622039297e-10	-1.08395781442739	1	1	9.77197473444912e-06
LSM7	2.57268046432638e-10	0.657968049347118	1	1	9.93209020057843e-06
PSMD8	2.58733711743256e-10	0.53418690537985	1	1	9.98867367556015e-06
ENSG00000289331	2.60201778174805e-10	0.133549728148848	1	1	1.00453498482165e-05
NOD1	2.60802659765806e-10	-0.461695879585705	1	1	1.00685474829187e-05
METTL15	2.63756605799278e-10	-0.772052879449276	1	1	1.01825875234869e-05
TMEM92-AS1	2.6571732223362e-10	0.0596577720576397	1	0.667	1.02582829421511e-05
LINC01943	2.66200930767277e-10	0.209712416436485	1	1	1.02769531332015e-05
LINC00513	2.67473586865497e-10	0.630084193412355	1	1	1.03260852945294e-05
ATG4C	2.6753340951208e-10	-0.364014863854425	1	1	1.03283948076234e-05
EIF5B	2.67678981914244e-10	0.230419074116403	1	1	1.03340147757813e-05
LIMS1	2.69589674572092e-10	1.28298063472383	1	1	1.04077789765302e-05
SEC23A	2.71242844570922e-10	-0.808765800159177	1	1	1.0471601257505e-05
ENSG00000289046	2.77602199865547e-10	0.0555470459280278	1	1	1.07171105280093e-05
LINC00871	2.79901086990509e-10	-0.114373459957618	1	1	1.08058613643556e-05
HMGN1	2.81888357055634e-10	0.247484394475424	1	1	1.08825819124898e-05
WDR74	2.83508820661146e-10	0.687654614787452	1	1	1.09451415304442e-05
KIDINS220	2.86238484337017e-10	-0.720615227985339	1	1	1.10505229263149e-05
SOCAR	2.92870307640589e-10	0.0804764123771595	1	1	1.13065510967726e-05
GABARAPL1	2.93910969131719e-10	1.32908803776659	1	1	1.13467268742991e-05
RAB13	2.96675005575504e-10	0.211596288383578	1	1	1.14534352652479e-05
ACSBG2	2.99983543714522e-10	-0.128194078569711	0.667	1	1.15811646886428e-05
SPOPL-DT	3.01089503974187e-10	-0.246257286121272	1	1	1.16238613904275e-05
DUSP4	3.01181111337376e-10	1.49387518595756	1	1	1.16273979842907e-05
MBOAT2	3.02671266965164e-10	-0.249625313354142	1	1	1.16849269324571e-05
LINC01816	3.05658827692178e-10	0.138689160995054	1	1	1.18002647018842e-05
ENSG00000272009	3.05737121564734e-10	0.420217070428254	1	1	1.18032873151281e-05
ENSG00000288703	3.07398410410217e-10	0.278073669144755	1	1	1.18674230322968e-05
TBC1D16	3.10194070798091e-10	0.29950704566854	1	1	1.19753522972311e-05
ABRACL	3.11875673099254e-10	0.537276552260341	1	1	1.20402722356698e-05
LINC00987	3.15441431922955e-10	-0.749054688496289	1	1	1.21779319208176e-05
ENSG00000287855	3.15661036233408e-10	-0.197820598076094	1	1	1.21864099648269e-05
UBL5	3.16463339737494e-10	0.805087760662166	1	1	1.22173836939057e-05
BLOC1S2	3.17043589984499e-10	0.29295736549231	1	1	1.22397848349416e-05
ST3GAL6	3.31015228206165e-10	0.576184582942493	1	1	1.27791739001272e-05
ENSG00000290441	3.31319428744741e-10	0.470546571583135	1	1	1.27909178661195e-05
CENPN	3.32569364274672e-10	0.292779823877827	1	1	1.2839172877188e-05
SNAI1	3.43834790578161e-10	1.0301520375815	1	1	1.32740859250605e-05
PSMA7	3.47036171881279e-10	0.766397857831389	1	1	1.33976784516486e-05
NKILA	3.4885147982699e-10	0.112703113224523	1	1	1.34677602302008e-05
LHFPL2	3.52718014091317e-10	1.02447290320803	1	1	1.36170316520094e-05
GGNBP2	3.59876974355784e-10	-0.714969095861386	1	1	1.38934104719794e-05
SCD	3.64572608595863e-10	0.122548553828101	1	1	1.40746901274519e-05
GRID2	3.64814349319602e-10	-0.12903282593868	1	1	1.40840227698326e-05
NOL4L	3.67474506335245e-10	-1.04716387797662	1	1	1.41867207915785e-05
PLA2G6	3.73502135700987e-10	0.526510961906988	1	1	1.44194234508723e-05
HEXIM1	3.79756150739772e-10	0.655947081250811	1	1	1.46608659554596e-05
NARF	3.82831556713214e-10	0.48542395129856	1	1	1.47795950784703e-05
CXCL2	3.83787147277616e-10	0.745064667291943	1	1	1.48164866077997e-05
RNF166	3.84735762538856e-10	0.499280698294203	1	1	1.48531088485751e-05
H4C4	3.87905743939995e-10	0.0619155612185509	1	1	1.49754891505475e-05
ENSG00000290576	3.91241624740403e-10	-0.168950005540952	1	1	1.5104274164728e-05
CHCHD5	3.91815724334852e-10	0.295416581534088	1	1	1.51264378536713e-05
KLHL6-AS1	3.93452840749382e-10	0.0676459027687553	1	1	1.51896403699706e-05
AATF	3.96395259203025e-10	-0.755326579190097	1	1	1.5303235376792e-05
ENSG00000291149	3.99072013899707e-10	0.227777343778699	1	1	1.54065741686121e-05
MMP25-AS1	4.01141533593607e-10	-0.42111580530844	1	1	1.54864700459148e-05
APBB1	4.0435314069603e-10	-0.635919271137782	1	1	1.56104573497109e-05
ENSG00000273064	4.13725446412212e-10	0.291394367866513	1	1	1.59722845841899e-05
ENSG00000267299	4.14793925216719e-10	0.408200210872677	1	1	1.60135342769166e-05
INTS6	4.21714001915462e-10	0.706500587292127	1	1	1.62806907579483e-05
HERC3	4.26014023762277e-10	-1.01735210918843	1	1	1.64466974013664e-05
CDC42-IT1	4.33689960328371e-10	-0.235762592266846	1	1	1.67430346084371e-05
DIRC3	4.35128636003621e-10	-0.801030093667942	1	1	1.67985761215558e-05
NIPSNAP2	4.50974208831138e-10	-0.837810251694388	1	1	1.74103103061349e-05
TPGS1	4.51060170625945e-10	0.459687005063469	1	1	1.74136289471852e-05
PMAIP1	4.51477530518593e-10	0.991705822987972	1	1	1.74297415432008e-05
MEPCE	4.51556838693414e-10	0.242276966843585	1	1	1.7432803314598e-05
CYCS	4.5346155143639e-10	0.600773503172328	1	1	1.75063366547533e-05
ENSG00000274092	4.56297525403115e-10	0.0701043252064923	1	1	1.76158222657127e-05
MZT2B	4.59764809801408e-10	0.605442242795858	1	1	1.77496802471932e-05
POLH	4.82875212821534e-10	0.400439854386692	1	1	1.86418804661881e-05
N4BP3	4.93312283149544e-10	0.11450406418131	1	1	1.90448140032713e-05
ENSG00000229021	4.96644060970661e-10	0.397688583110262	1	1	1.91734406178334e-05
DNAJB5	4.99311441876558e-10	0.162898699240904	1	1	1.92764175250864e-05
NDUFA11	5.09569853371513e-10	0.509874809735688	1	1	1.96724537592606e-05
MRPL52	5.09996352871275e-10	0.466145696335486	1	1	1.96889191989484e-05
RPL41	5.12095742847891e-10	0.656555980474759	1	1	1.97699682483857e-05
LINC03004	5.14837331621879e-10	0.163122253394526	1	1	1.98758100245943e-05
ADAM22	5.23267317110224e-10	-0.428375389265379	1	1	2.02012580443573e-05
THBS1-IT1	5.30291970389927e-10	0.122432031710498	1	1	2.04724518088735e-05
ACAD10	5.41510813633213e-10	-0.445954107496324	1	1	2.09055664711238e-05
DOCK11	5.4417602168229e-10	-0.7911271142	1	1	2.10084594930665e-05
SNX4	5.46995756442298e-10	-0.961375163927846	1	1	2.11173181732114e-05
SEC61B	5.48667282936628e-10	0.596112518249465	1	1	2.11818491250515e-05
LIF	5.49863720641239e-10	0.0929727533455795	1	0.333	2.12280387990757e-05
PTCRA	5.55175827610268e-10	-0.127415992356184	1	1	2.1433118000722e-05
KCTD16	5.56857553414567e-10	0.076140554877401	1	1	2.14980427071228e-05
DCTN6	5.58102311632732e-10	0.375361362905487	1	1	2.15460978428932e-05
CDCP1	5.63614411228485e-10	0.27746575407035	1	1	2.17588979598869e-05
LINC01278	5.66754921536682e-10	-0.767264365734561	1	1	2.18801405008451e-05
PARN	5.8647026588262e-10	-0.835721234774977	1	1	2.26412710846644e-05
GGCX	5.95273222689152e-10	0.258694440083088	1	1	2.29811180351374e-05
ENSG00000286458	6.03184609458565e-10	-0.338911611198681	1	1	2.32865450327574e-05
CSRNP1	6.19341202223185e-10	0.825201100372875	1	1	2.39102864530283e-05
EDRF1	6.23595842523497e-10	-0.61745324425936	1	1	2.40745410964621e-05
ENSG00000260891	6.24534565697711e-10	-0.236626061051103	1	1	2.41107814433258e-05
BBX	6.34913631830655e-10	-0.905526324494666	1	1	2.45114756704543e-05
HCP5	6.39242722567008e-10	0.686497849429985	1	1	2.46786045474219e-05
ENSG00000289845	6.42647722211639e-10	0.125297991289729	1	1	2.48100579637025e-05
DHX32	6.48264074633053e-10	-0.416157738192303	1	1	2.50268828652836e-05
PIM3	6.78275732725962e-10	0.900476849423069	1	1	2.61855129376185e-05
TTC33	6.81865027027805e-10	0.25745956611622	1	1	2.63240812334354e-05
REL	6.97358875779134e-10	0.706923616842459	1	1	2.69222367583292e-05
SLC19A2	6.97401334276067e-10	0.184316427366341	1	1	2.69238759110618e-05
C14orf119	6.97687230924361e-10	0.535596865873283	1	1	2.69349132370659e-05
C4orf48	7.08240671952313e-10	0.704297313056147	1	1	2.7342339381391e-05
SPECC1	7.10649072279279e-10	-0.852496745740478	1	1	2.74353180844139e-05
SEC24C	7.12141488291679e-10	-0.703469817486126	1	1	2.74929342969886e-05
LINC01435	7.26102474452264e-10	-0.118861437645764	1	1	2.80319121287041e-05
MITD1	7.26457899072653e-10	0.296796894104188	1	1	2.80456336515988e-05
SF3B6	7.3113404150218e-10	0.428220627667366	1	1	2.82261608062332e-05
ZFAS1	7.42053882108198e-10	0.600385874963921	1	1	2.86477321726691e-05
DNAJA1	7.70823540886733e-10	0.971446519225801	1	1	2.97584136194732e-05
AK6	7.87650978896982e-10	0.229473730859481	1	1	3.04080536912969e-05
LINC01010	7.88356995146516e-10	0.327004651609114	1	1	3.04353101546264e-05
SPEF2	7.94640103559357e-10	-0.513204771985098	1	1	3.06778758380125e-05
ENSG00000205537	8.16606542650364e-10	0.0804416697776886	1	1	3.152591218556e-05
RAPGEF4	8.24234597122194e-10	-0.143921838340567	1	1	3.18204008564994e-05
CD109	8.24689262765023e-10	1.5507488945119	1	1	3.18379536783065e-05
CHRAC1	8.31062629072297e-10	0.337824191855066	1	1	3.20840038579651e-05
INPP4B	8.33765070028654e-10	-1.95889151882006	1	1	3.21883342935262e-05
MED28	8.34099627185513e-10	0.290686008851962	1	1	3.22012502071239e-05
NR3C2	8.36125240783224e-10	-1.62319798950357	1	1	3.22794510456771e-05
HLA-DQA1	8.38690643575477e-10	0.880904658697675	1	1	3.23784909858749e-05
PUS3	8.39840593661679e-10	0.14413460521562	1	1	3.24228859589028e-05
SIGLEC17P	8.4042228553581e-10	-0.265341003482706	1	1	3.24453427553955e-05
ENSG00000232053	8.44588060563302e-10	-0.59669934716069	1	1	3.26061666661068e-05
LINC01830	8.47758329934594e-10	-0.110402078095842	0	1	3.2728558085455e-05
HLCS	8.58671925214617e-10	-1.0233084710015	1	1	3.31498883448355e-05
ENSG00000253557	8.69223530011209e-10	0.164721214626108	1	1	3.35572435996127e-05
ENSG00000225676	8.82938957436843e-10	0.0844067864676643	1	1	3.40867413908068e-05
STX6	8.85513861713249e-10	0.733653597697454	1	1	3.41861481453017e-05
MAP3K13	8.8930769672762e-10	0.321132098970162	1	1	3.43326129398665e-05
H2BC9	8.90703989885272e-10	0.0791286224495897	1	1	3.43865182335108e-05
SP4	8.92163251080087e-10	-0.737916388774967	1	1	3.44428544711978e-05
PDRG1	9.05541690562577e-10	0.222768460773241	1	1	3.49593425058588e-05
IDH2-DT	9.30302022223768e-10	0.128724811357216	1	1	3.59152398699708e-05
ENSG00000237813	9.49281449565899e-10	-0.147436091495685	0.667	1	3.66479596419411e-05
FOXN3	9.75869386694151e-10	-1.09310632721508	1	1	3.76744135427144e-05
ENSG00000287644	9.80122274211557e-10	0.379403239200444	1	1	3.78386005182114e-05
TBC1D5	9.8233156458715e-10	-1.70326086119571	1	1	3.79238923824515e-05
GNA15	1.00499730494623e-09	0.712332111306303	1	1	3.8798925954754e-05
EZH1	1.0213251855327e-09	-0.737489386053872	1	1	3.94292801126753e-05
APOC1	1.02653312215122e-09	0.0954460010279818	1	0.667	3.963033771377e-05
ENSG00000265316	1.03669696917687e-09	0.0983059661594425	1	1	4.00227231920423e-05
NF2	1.05069261151263e-09	-0.520303645029609	1	1	4.05630389600567e-05
AREG	1.05370126506313e-09	2.3963238144018	1	1	4.06791910390271e-05
ENSG00000231873	1.0543388416415e-09	0.243822799809952	1	1	4.07038053204119e-05
SCIRT	1.05550230417144e-09	0.166968916233172	1	1	4.07487219548427e-05
LINC01374	1.08808817089033e-09	-0.380278635212508	1	1	4.20067319253919e-05
NFATC2	1.09279853620615e-09	0.616674634086842	1	1	4.21885802887745e-05
CWC22	1.10253397269938e-09	0.293751045414649	1	1	4.25644265500324e-05
NIN	1.11229962164217e-09	-1.04554653002037	1	1	4.29414391931176e-05
ENSG00000270104	1.12322559172192e-09	-0.137591685226813	0.667	1	4.33632471940165e-05
C18orf32	1.15295317214902e-09	0.42214723690407	1	1	4.45109101639849e-05
ENSG00000267922	1.16046508271907e-09	0.127538808269249	1	1	4.48009149834523e-05
VASH1-DT	1.16259282278226e-09	0.294429621951611	1	1	4.48830585163321e-05
WDPCP	1.16942439542265e-09	-1.11969215453512	1	1	4.51467982096866e-05
RORB	1.1752678286605e-09	0.200953804413594	1	1	4.53723897932672e-05
PPP1R35	1.19314481621633e-09	0.374505024636463	1	1	4.60625487748478e-05
ILKAP	1.23563801173054e-09	-1.07473949366868	1	1	4.77030410808693e-05
DCAF1	1.23769404950238e-09	-0.858572845611122	1	1	4.77824164750887e-05
COL25A1	1.24949234752272e-09	-0.243635658474249	1	1	4.82379015684621e-05
RASSF5	1.25084118643426e-09	0.672542625593276	1	1	4.8289974843481e-05
ENSG00000225751	1.25519646232638e-09	-0.148161408854624	1	1	4.84581146245724e-05
CHCHD2	1.25682566124959e-09	0.689375278613489	1	1	4.85210114782018e-05
SFSWAP	1.2574104843835e-09	-0.744318171793388	1	1	4.85435891601092e-05
PPM1L	1.25799659154106e-09	-1.11679447010956	1	1	4.85662164130343e-05
TANGO6	1.25842843385288e-09	-1.03415773106967	1	1	4.85828881173244e-05
KCNJ3	1.27584528094957e-09	-0.200520974633351	0.333	1	4.92552829163392e-05
TRAM2	1.29225780943367e-09	-0.364435945842731	1	1	4.98889049909963e-05
SFXN5	1.29277244726595e-09	-0.568777706276383	1	1	4.99087730991492e-05
CCDC18-AS1	1.30175403425763e-09	-0.851108337953664	1	1	5.025551624655e-05
PDE11A	1.31259383096384e-09	-0.122338443235416	1	1	5.06739974381898e-05
ENSG00000279110	1.32254292110984e-09	0.057993501182007	1	1	5.10580920123664e-05
BMP8A	1.34223181788706e-09	0.0884878502640254	1	1	5.18182015613478e-05
PCSK7	1.34368743133047e-09	-0.850140682920716	1	1	5.18743969739439e-05
BHLHE40	1.40318785270534e-09	1.07063491487838	1	1	5.41714702415423e-05
NAB1	1.41289521108114e-09	0.761881399960105	1	1	5.45462325189983e-05
LINC00469	1.42212285133824e-09	-0.159634644513746	1	1	5.49024747987641e-05
ZSCAN22	1.44355449285586e-09	0.0830861115230577	1	1	5.57298647511934e-05
ASPM	1.4705982120912e-09	0.0963232127907074	1	1	5.67739145759928e-05
SLC38A4-AS1	1.48099603694497e-09	-1.33690434433408	1	1	5.71753330022976e-05
POLE3	1.48546499656634e-09	0.215013087705086	1	1	5.73478616574401e-05
CA2	1.48683045293162e-09	-0.247110928056094	1	1	5.74005764658782e-05
NOTCH2NLC	1.52843845413585e-09	0.682108722673347	1	1	5.90068949603687e-05
BIRC5	1.53496721929419e-09	0.100049220201492	1	1	5.92589444680714e-05
GBE1	1.54279679730524e-09	0.462545943535914	1	1	5.95612131567662e-05
FNDC3A	1.57460765390954e-09	0.605753593815616	1	1	6.07893030868316e-05
ARHGAP31	1.58050624243052e-09	0.995139555830289	1	1	6.10170239952725e-05
BLOC1S6	1.60693574128425e-09	0.86986680966234	1	1	6.20373612280198e-05
ENSG00000289865	1.64161741375936e-09	0.233145186515851	1	1	6.3376281875594e-05
ENSG00000237356	1.6439276236606e-09	-0.463183843930928	1	1	6.34654698390412e-05
PRDX3	1.64580982717036e-09	0.394606003702784	1	1	6.35381341877388e-05
ATP5PF	1.66898308963856e-09	0.569389246578057	1	1	6.44327611585863e-05
TAF1	1.67560695207861e-09	-0.830687165173997	1	1	6.46884819919468e-05
SYN1	1.69036962127158e-09	0.0978784428507222	1	1	6.52584095988105e-05
IL1R2	1.71902043474055e-09	0.760655238349096	1	1	6.63645029035938e-05
PDZD4	1.74169999655036e-09	-0.267601694090491	1	1	6.72400700668232e-05
DDB2	1.75171889883358e-09	-0.481533737894786	1	1	6.76268598083693e-05
NARS2	1.75315569224678e-09	-0.71759891378405	1	1	6.76823286548791e-05
PBDC1	1.76286689630265e-09	0.401089564608131	1	1	6.80572393986601e-05
CAPN3	1.78262362578811e-09	-0.423922234551294	1	1	6.88199676971757e-05
STX18-AS1	1.78342684927814e-09	-0.648332412792563	1	1	6.88509769432319e-05
RCSD1	1.8071036649597e-09	-0.854101613786999	1	1	6.97650440894343e-05
SNX1	1.83485397945615e-09	-0.800817902065209	1	1	7.0836372730884e-05
SARM1	1.83777209422783e-09	-0.423310486103231	1	1	7.09490294697597e-05
YPEL5	1.85621054576493e-09	0.643765105607008	1	1	7.16608643298009e-05
MAIP1	1.85643563007344e-09	-0.473894458177357	1	1	7.16695539346151e-05
LINC01440	1.86935386274334e-09	-0.173810789111768	0.667	1	7.21682752250694e-05
C11orf96	1.88873244027217e-09	0.0743851326508884	1	1	7.29164045891472e-05
SDCBP	1.90803950859763e-09	0.590125332037413	1	1	7.36617732689201e-05
TENT5C	1.936502935131e-09	0.838275241275404	1	1	7.47606323136674e-05
EPIC1	1.93793602935943e-09	-0.12085442792925	1	1	7.48159583494502e-05
LINC00298	1.94147878057928e-09	-0.202102673563201	1	1	7.49527298030438e-05
TECPR2	1.96193714753712e-09	-0.35510816232986	1	1	7.5742545517818e-05
ENSG00000273204	1.97720328700616e-09	0.0848951960728732	1	1	7.63319100981597e-05
ELMO2	1.99022527250808e-09	-0.441908794006424	1	1	7.6834636870447e-05
BTBD19	2.01580237655036e-09	0.418739189450751	1	1	7.78220665491031e-05
ELP4	2.02892361136644e-09	-1.0021101148818	1	1	7.83286249404128e-05
ENSG00000289391	2.03127291505052e-09	0.0549936369406359	1	1	7.84193221584403e-05
PLEKHA7	2.03606158460209e-09	1.0983664963747	1	1	7.86041935351483e-05
KMT2E-AS1	2.14998714251739e-09	0.552984551117965	1	1	8.30024036240264e-05
HNRNPK	2.15392343609465e-09	0.396048405198381	1	1	8.315436817387e-05
LINC01629	2.15853122336523e-09	0.136839332150646	1	1	8.33322564092379e-05
LAMTOR5-AS1	2.18445592487095e-09	-0.488650448526521	1	1	8.43331054355678e-05
PHKA2	2.18870141702547e-09	-0.470135966811415	1	1	8.44970069056854e-05
SLC43A2	2.19979090208328e-09	1.44271686800091	1	1	8.4925127565827e-05
MARCHF8	2.20860980830967e-09	-0.915657465659997	1	1	8.5265590259603e-05
ENSG00000258162	2.27980025222635e-09	-0.179904321791019	0.667	1	8.80139685374505e-05
ENSG00000259124	2.4125116278725e-09	-0.207098547381078	1	1	9.31374239056458e-05
BFAR	2.4226780911891e-09	0.352001803741749	1	1	9.35299103884462e-05
H2AC20	2.42580832243407e-09	0.572146989677423	1	1	9.36507560958896e-05
LINC02666	2.42654442462314e-09	-0.187340108991184	1	1	9.36791740570011e-05
ERLEC1	2.42717376603187e-09	0.271321710283726	1	1	9.37034704114262e-05
SLC35F4	2.47171979969001e-09	-0.113344250679823	0.667	1	9.54232145868324e-05
LRRC69	2.47784548482434e-09	-0.302905346337858	1	1	9.56597027871284e-05
SIPA1L3	2.49782757916039e-09	-1.20786398656938	1	1	9.64311315210661e-05
ANGPTL5	2.50515022967572e-09	-0.123128142661271	1	1	9.67138297668607e-05
RBMS3	2.52085954233804e-09	-0.399037143923451	1	1	9.73203034915023e-05
MBTPS1	2.52835168056592e-09	-0.794134761413076	1	1	9.76095449799278e-05
ENSG00000249547	2.55419567952312e-09	-0.107826247559445	0	1	9.86072784036697e-05
SCAF4	2.55711832484919e-09	-0.730541990669994	1	1	9.87201100491278e-05
STK40	2.56229804649984e-09	0.883720600938815	1	1	9.8920078383173e-05
TRMT61B	2.60224641869177e-09	-0.847891641316722	1	1	0.000100462325240014
SORCS2	2.62827302606688e-09	0.307860591683033	1	1	0.000101467108444338
RBM38	2.64907672027081e-09	0.711044918843509	1	1	0.000102270255862775
SCX	2.70179268629933e-09	0.0672585442972438	1	1	0.000104305408447272
MYO16	2.70662569029474e-09	-0.622871668828801	1	1	0.000104491991399519
LYPD3	2.73915595516407e-09	0.269316888219998	1	1	0.000105747854805064
ENSG00000259118	2.77519750912836e-09	-0.558439512233037	1	1	0.00010713927503741
MEF2B	2.82506849776384e-09	-0.320026747576109	1	1	0.000109064594424671
DIS3L2	2.83108689733105e-09	-1.10605699331475	1	1	0.000109296940758362
EDF1	2.83433658422669e-09	0.440313074740393	1	1	0.000109422398170656
FAM151B-DT	2.89959492343701e-09	0.417195228722823	1	1	0.000111941761614209
PRMT3	2.91092419472993e-09	-0.853608910931086	1	1	0.000112379139461744
RRAD	2.92502603108681e-09	0.265800982580231	1	1	0.000112923554956138
ENSG00000265737	2.95491492225884e-09	-0.101743601402185	1	1	0.000114077445488725
C2CD2	2.96453850815538e-09	-0.322132697647118	1	1	0.000114448973645847
DSTYK	2.97272898838326e-09	-0.810602959722632	1	1	0.000114765175325524
PTPRS	2.9731495009099e-09	-0.249149218768732	1	1	0.000114781409632128
RAB40C	2.98277050441793e-09	-0.446676030976548	1	1	0.000115152838093558
ZNF791	2.99031454915397e-09	0.31891736439233	1	1	0.000115444083484638
MKI67	3.0583425723332e-09	0.415866129366835	1	1	0.000118070373347495
VDAC2	3.0926110941836e-09	0.256700415351919	1	1	0.000119393343902052
ANKRD44	3.15913366724626e-09	-1.43535803813005	1	1	0.000121961514357709
MGAT1	3.15986571742554e-09	0.8166127889983	1	1	0.00012198977588693
SPG11	3.1808686772556e-09	-0.822766785079761	1	1	0.00012280061615413
MIR29B2CHG	3.27668128302764e-09	-0.619233768637758	1	1	0.000126499557612565
MAP3K8	3.284578577192e-09	1.01193903732167	1	1	0.000126804440551074
CD2BP2	3.34433994520606e-09	0.343600579862553	1	1	0.000129111587924625
ENSG00000288925	3.34466405539495e-09	0.33334254424311	1	1	0.000129124100522577
SLX4IP	3.43297234551455e-09	-0.657498288406757	1	1	0.000132533330370935
MFSD14CP	3.49753044822251e-09	-0.961097093595548	1	1	0.000135025660484078
SNRPB	3.5018073611908e-09	0.463842665614586	1	1	0.000135190774986132
BUD31	3.5723374738417e-09	0.549832698785543	1	1	0.000137913660515133
NOP16	3.58686752448439e-09	0.155792771615222	1	1	0.000138474607650244
ENSG00000278743	3.63537036039852e-09	0.262647863532889	1	1	0.000140347108133545
CASP3	3.6640691353437e-09	0.34118956680245	1	1	0.000141455053039079
SNX29	3.68199377122007e-09	-1.27932984726549	1	1	0.000142147051531722
DOCK8	3.69071338230619e-09	-0.985134579951725	1	1	0.000142483680837313
SCAF8	3.77079166342332e-09	-1.00541740274428	1	1	0.000145575182958121
RNF144A	3.8576004053904e-09	-0.986798365820535	1	1	0.000148926521250502
GSTO1	3.87544026723686e-09	1.04077512509179	1	1	0.000149615246956946
MAP3K1	3.91710404927537e-09	-1.58253731227738	1	1	0.000151223718926325
TMEM252-DT	3.97306357502284e-09	-0.103223109236684	1	1	0.000153384092377332
SH3PXD2B	4.04396044253919e-09	0.215460115212252	1	1	0.000156121136844668
RBM3	4.04927087803596e-09	0.571180327959391	1	1	0.000156326151517456
SCAI	4.06939701107198e-09	-0.797888358038027	1	1	0.000157103141009445
MYCL	4.07005956186697e-09	-0.102023708639223	1	1	0.000157128719445436
ENSG00000287561	4.11944123888881e-09	0.0640612000601091	1	1	0.000159035148468541
MTHFD2	4.13794194987277e-09	0.796814231664863	1	1	0.000159749386916788
TTC17	4.20894845866257e-09	-1.01539534586434	1	1	0.000162490664195127
XPO7	4.21667467526319e-09	-0.835581417957592	1	1	0.000162788942513211
NDUFB11	4.22227870109717e-09	0.434204717137389	1	1	0.000163005291534557
ENSG00000230492	4.29908826401647e-09	0.393177359241205	1	1	0.00016597060152062
RPS19	4.30636276993513e-09	0.964292964009897	1	1	0.000166251441096116
RARA-AS1	4.41017203783515e-09	0.265279622921532	1	1	0.000170259101692664
RBFOX3	4.45572376142896e-09	-0.145732376468065	1	1	0.000172017671533726
SPECC1L	4.45655506656138e-09	-0.830660171445902	1	1	0.000172049764899669
TMEM182	4.49036810629563e-09	-0.251735480614559	1	1	0.000173355151111649
SLC25A6	4.52129441030441e-09	0.372488150912823	1	1	0.000174549092004212
WDR44	4.53405020294135e-09	-0.579105460042171	1	1	0.000175041542134754
GLMN	4.5609962696229e-09	0.531819913688823	1	1	0.000176081821985062
S1PR1	4.60668693499993e-09	0.671416490231923	1	1	0.000177845755812607
DIDO1	4.66763821126637e-09	-0.867311518596878	1	1	0.000180198840784149
SLX1A	4.68410428994346e-09	0.0458068161571763	1	1	0.000180834530217557
CEP128	4.73027306805766e-09	-0.666191476655982	1	1	0.000182616922065434
CTAG2	4.7579070931757e-09	0.0690540902574555	1	0.333	0.000183683761239141
ENSG00000276533	4.76176436238273e-09	0.190648127726248	1	1	0.000183832674974148
ENSG00000223969	4.78921579176682e-09	0.116973153848026	1	1	0.00018489246485695
ILRUN-AS1	4.80432538145632e-09	0.189451570607804	1	1	0.000185475785676503
CDK5R1	4.80648462579302e-09	0.151041658068449	1	1	0.000185559145463365
ENSG00000258231	4.81572497109896e-09	-0.120037479328444	1	1	0.000185915878234247
DCAKD	4.84511839702004e-09	-0.395290049700364	1	1	0.000187050640835356
DBI	4.86779482014173e-09	0.689779262909171	1	1	0.000187926086826391
ENSG00000289731	4.88016883384694e-09	-0.430460351414492	1	1	0.000188403797999495
APC	4.9136424189122e-09	-0.747074776287902	1	1	0.000189696079224525
RASGEF1B	4.92652741130255e-09	1.16502088759948	1	1	0.000190193517240746
ENSG00000231128	4.9983615628482e-09	0.531220041102544	1	1	0.000192966746495318
TOB2	5.0382782945692e-09	0.389906365493056	1	1	0.000194507771840138
GHITM	5.04683634708698e-09	0.213205315267604	1	1	0.00019483816401564
LARP7	5.0682874690982e-09	0.411804931059751	1	1	0.000195666306032005
BBS9	5.14915409672641e-09	-1.43128787014775	1	1	0.00019878824305822
NISCH	5.16971785564153e-09	-0.560492323970921	1	1	0.000199582127534897
ENSG00000287553	5.17149757073587e-09	0.454529374530086	1	0.333	0.000199650835215829
FAM200A	5.20698246568623e-09	0.249974648765527	1	1	0.000201020765070283
PDCL3	5.22470159917162e-09	0.457788048102309	1	1	0.00020170482993762
ENSG00000285769	5.22927024994964e-09	-0.123979406366959	0.667	1	0.000201881207269556
CEACAM16-AS1	5.27575966097017e-09	0.10907947697838	1	1	0.000203675977471414
BANP	5.27853618502226e-09	0.606065909053684	1	1	0.000203783167958969
S1PR3	5.31205500800174e-09	0.51363923666573	1	1	0.000205077195638915
UAP1	5.32011967787483e-09	0.555333963744659	1	1	0.000205388540284036
CNGB1	5.34039111854264e-09	0.0854707724396555	1	1	0.000206171139522457
RBM7	5.3495327692119e-09	0.353178114482597	1	1	0.000206524062088195
NUP58	5.48791727502024e-09	0.390670414583076	1	1	0.000211866534319431
ENSG00000266957	5.53032392078999e-09	-0.120266818696799	1	1	0.000213503685286018
GPR65	5.68093723394064e-09	0.793627699069624	1	1	0.000219318262853512
ENSG00000288957	5.71539671875527e-09	0.414565512488998	1	1	0.000220648605724266
SNRPE	5.75742849217047e-09	0.574244649938077	1	1	0.000222271284368733
ZNF670	5.76566029809999e-09	0.168153860826363	1	1	0.000222589081468448
ENSG00000283648	5.94924359019518e-09	0.0962408038150198	1	1	0.000229676498043075
U2AF1	5.99724282729158e-09	0.425374402828679	1	1	0.000231529556590419
PI4K2B	6.02519835216516e-09	-0.646610276075732	1	1	0.000232608807583688
SMIM15	6.03426681819502e-09	0.439923439521162	1	1	0.000232958904783237
ZNG1E	6.0722782774055e-09	0.221174810540338	1	1	0.000234426375177517
PHF20L1	6.09909616033573e-09	0.474953994785213	1	1	0.000235461706365921
TMEM126B	6.18777754171202e-09	0.269104703547693	1	1	0.000238885339775334
MED24	6.2056795608777e-09	-0.359397661968806	1	1	0.000239576465127245
H2AJ	6.26887104461427e-09	0.478898714936077	1	1	0.000242016035548378
LINC01098	6.32216914265665e-09	-0.12900565780771	1	1	0.000244073661921403
ENSG00000259342	6.41960697602171e-09	0.0728537822817774	1	0.667	0.000247835346916294
ARID5B	6.47175005446762e-09	0.658291044627761	1	1	0.000249848382602777
STK17A	6.49146590094512e-09	0.403262071846023	1	1	0.000250609532571887
GMDS-DT	6.52587950067732e-09	-1.02821695977461	1	1	0.000251938104003149
GRAMD4	6.61183104749592e-09	0.481482536536597	1	1	0.000255256349419627
DOP1B	6.64450625345673e-09	-0.783948326188834	1	1	0.00025651780842095
ARG2	6.66038508916984e-09	0.140178624079451	1	1	0.000257130826752491
GNPTAB	6.70101996803023e-09	-1.15096612678642	1	1	0.000258699576885775
TFB1M	6.71601332773997e-09	-0.448381593139017	1	1	0.000259278410530729
NEMF	6.73100502481309e-09	-0.727650887837981	1	1	0.000259857179987934
CLPTM1	6.74793613282777e-09	-0.511522093292611	1	1	0.000260510822343949
SYCE2	6.7590420197873e-09	-0.236188451975292	1	1	0.000260939576215908
SCAPER	6.95235802387978e-09	-1.33683803430611	1	1	0.000268402733869903
RPRD1B	6.96042822836427e-09	-0.727162774612844	1	1	0.000268714292184231
ZNF700	6.96783114370433e-09	-0.604357736652668	1	1	0.000269000089133849
BRMS1L	6.97105865064902e-09	0.327534591057889	1	1	0.000269124690266956
YPEL2	6.99862414804678e-09	-0.669382470424875	1	1	0.000270188883859494
CCDC3	7.01683901652302e-09	-0.106882672229338	1	1	0.000270892087071888
MELTF	7.09455275648622e-09	0.117589988638381	1	1	0.000273892303716907
MED26	7.11621672616231e-09	0.240772560403414	1	1	0.000274728662930222
ENSG00000290000	7.1448387341085e-09	-0.0890637300119814	0	1	0.000275833644168993
AMY2B	7.26278016844435e-09	-0.275740217699576	1	1	0.000280386891182963
E2F3	7.36031923406961e-09	0.499330648425153	1	1	0.000284152484350491
ABHD17B	7.57994898922173e-09	0.376356258266891	1	1	0.000292631510677894
RHOXF1	7.63457574882248e-09	-0.514699413624719	1	1	0.000294740431359041
LINC01366	7.69691996711824e-09	0.212715352555419	1	1	0.000297147292250567
CASP9	7.7457478959212e-09	0.520679830124446	1	1	0.000299032343269934
PPP1R15B-AS1	7.75791349359534e-09	0.249715115639289	1	1	0.000299502008333742
PIBF1	7.89115220878416e-09	-1.09299667485911	1	1	0.000304645822172321
DLG1	7.92361378348091e-09	-1.07061827213579	1	1	0.000305899033725064
TXNDC9	7.96659693443071e-09	0.236066395048881	1	1	0.000307558441250632
MRFAP1L1	7.99157859694077e-09	0.339332775885358	1	1	0.000308522883313495
ATF6-DT	8.25427006288788e-09	0.1851065398469	1	1	0.00031866435004785
LAMB3	8.26674602176136e-09	0.144651403681815	1	1	0.000319145996916119
C18orf21	8.42220572444464e-09	0.175214249588336	1	1	0.00032514767419791
ZNF276	8.54837269343441e-09	0.239605228943859	1	1	0.000330018476202729
CNNM2	8.59032207497934e-09	-0.567763338665548	1	1	0.000331637974026653
COX6B1	8.61562729305766e-09	0.597303669155435	1	1	0.000332614907275784
RNF168	8.68426813238552e-09	0.463430644398492	1	1	0.000335264855518875
SET	8.7130883584681e-09	0.202784888214805	1	1	0.000336377489167019
SERP1	8.75310840745545e-09	0.322573554491518	1	1	0.000337922503178225
CDC26	9.0801069804686e-09	0.314130687297252	1	1	0.000350546610087971
ACOT2	9.0969618477096e-09	0.167365079933566	1	1	0.000351197309092677
ETNK1	9.12679423802378e-09	0.382783153127296	1	1	0.000352349018353146
MCF2	9.15585035508025e-09	-0.189575050418124	1	1	0.000353470758808228
OR2A25	9.19284490221025e-09	-0.0830348273852968	0	1	0.000354898970294729
OPHN1	9.22925440432808e-09	-0.224287211602672	1	1	0.00035630459553349
CWF19L1	9.26223879560231e-09	-0.740935201924062	1	1	0.000357577990943023
ENSG00000268403	9.36452584586529e-09	0.144324175725322	1	1	0.000361526884805475
TGFB1	9.59093193468508e-09	0.78161372703926	1	1	0.000370267518270452
OTULIN-DT	9.59807985244212e-09	0.0486657031778728	1	1	0.000370543470783381
CTSB	9.64671417014063e-09	1.24884554781983	1	1	0.000372421047252449
CHST15	9.66605249157999e-09	1.15618006253189	1	1	0.000373167622489937
CLDN14-AS1	9.7692211165748e-09	0.135517563040119	1	1	0.000377150550426487
TGM2	9.79334071467856e-09	0.325810985394348	1	1	0.000378081711630881
PKD2L2-DT	9.81142215508114e-09	-0.362455252855045	1	1	0.000378779763719063
RPL28	9.92517306341625e-09	0.500282979498627	1	1	0.000383171231286248
TNFRSF14	9.9532376317615e-09	0.376187092593411	1	1	0.000384254692011785
MRPL28	9.98542061608423e-09	0.391596991391647	1	1	0.000385497148304548
COA6	1.00566558951518e-08	0.303719436056782	1	1	0.000388247257488231
GANC	1.01060070667627e-08	-0.393109158651362	1	1	0.000390152508819441
IL2RB	1.01238426345205e-08	0.372982544903549	1	1	0.000390841068748297
NOTCH2NLA	1.01723459588112e-08	0.281215011127236	1	1	0.000392713588085863
PRELID3B	1.01948768275395e-08	0.288405486413227	1	1	0.000393583414803989
AQR	1.02035640956401e-08	-0.868223099182637	1	1	0.000393918795476281
ADAMTS2	1.02694374770156e-08	0.404560715157246	1	1	0.000396461903237664
NANS	1.04874573399655e-08	0.523082167094521	1	1	0.00040487877806671
PRKAR1A	1.06660348076667e-08	0.385308508608126	1	1	0.000411772939784779
HSD17B3	1.07433986674444e-08	-0.0934103420738497	1	1	0.000414759648955358
DBP	1.07677023592608e-08	-0.281751926495692	1	1	0.000415697917281624
MBTPS2	1.07834289884243e-08	-0.433459255307803	1	1	0.000416305059527108
POLR1H	1.08210041304325e-08	0.489086243170792	1	1	0.000417755685459477
GALK2	1.10647082275754e-08	-0.601942291438267	1	1	0.000427164125833776
ENSG00000286163	1.10833003348743e-08	-0.121904349175325	1	1	0.000427881892728156
ENSG00000197585	1.12063035220471e-08	-0.335267128020664	1	1	0.000432630553772149
RARA	1.12168300559771e-08	0.902697744997313	1	1	0.000433036941141052
ENSG00000283294	1.12271851100083e-08	-0.463327361430247	1	1	0.00043343670835698
ENSG00000290426	1.12413124515748e-08	-0.0802383205643917	0	1	0.000433982108505497
CDYL	1.12525746630826e-08	-0.976850351205946	1	1	0.000434416897442965
VPS8	1.12699838904516e-08	-0.986220427047333	1	1	0.000435088998074774
FAM169A	1.1358206640943e-08	-0.920580152770022	1	1	0.000438494925580246
DHX35	1.15703288080194e-08	-0.668661300551531	1	1	0.000446684113962397
ARL5B	1.17127561525544e-08	0.681541716360098	1	1	0.000452182664025517
SCARF1	1.17329750462578e-08	0.184745642515985	1	1	0.00045296323463583
ADAMTS16-DT	1.18203370249037e-08	0.036000807632915	1	0	0.000456335931183431
LLPH	1.19474791296846e-08	0.323692562507866	1	1	0.000461244379280603
GBP2	1.20052506948292e-08	1.05952617222156	1	1	0.000463474708324575
FAM168B	1.20353403815018e-08	-0.886764646775943	1	1	0.000464636350768257
LINC01412	1.20964296313564e-08	0.12770392913149	1	1	0.000466994762348145
MAT2A	1.21839693510141e-08	0.507626913641591	1	1	0.00047037432076525
ST6GALNAC2	1.23279616394689e-08	0.170777019652763	1	1	0.000475933287053337
TFAP4	1.24716896282822e-08	-0.219823620717491	1	1	0.000481482049789462
AGA-DT	1.25047072852536e-08	-0.39601521621574	1	1	0.000482756729454501
YPEL4	1.26621479144519e-08	0.107315005775678	1	1	0.00048883488238533
ENSG00000273272	1.27012998953867e-08	0.567129799205239	1	1	0.000490346383761297
TCHP	1.2823702615789e-08	-0.677396992092815	1	1	0.00049507186318515
PTGS2	1.2979641403164e-08	1.03555677408543	1	1	0.000501092036010548
ATP5PO	1.31594863614878e-08	0.329028431600166	1	1	0.000508035130471599
AXL	1.34479380608473e-08	0.168044336043225	1	1	0.00051917109677707
PLIN2	1.35922756379668e-08	0.66721082196238	1	1	0.000524743393279347
ENSG00000284999	1.37125503915277e-08	0.130277670195805	1	1	0.00052938672041532
OSTC	1.38246934628731e-08	0.434731682106743	1	1	0.000533716115827678
MIPEP	1.38763848482204e-08	-0.666321059698294	1	1	0.000535711713450395
MET	1.39161500300871e-08	0.0561367647413897	1	1	0.000537246888061544
ID2	1.40359954229803e-08	1.67851260825323	1	1	0.000541873639299577
CCDC174	1.41195390681493e-08	0.262506590678881	1	1	0.000545098925264972
ENSG00000260563	1.41560898089614e-08	0.0920810397651037	1	1	0.000546510003164765
NDRG3	1.41726421681772e-08	-0.606656145005418	1	1	0.000547149023544651
SLC22A18AS	1.43290094053898e-08	0.171266197086916	1	1	0.000553185737104477
SMG1P5	1.45610409046749e-08	0.308167569026757	1	1	0.000562143545165878
TMEM65	1.46285493228502e-08	-0.934766345059816	1	1	0.000564749775157953
PHLDA1	1.46362154480936e-08	0.55751788963664	1	1	0.0005650457335891
KLHL22	1.46871502097522e-08	-0.82217519791527	1	1	0.000567012120997693
PANK4	1.48084655298942e-08	0.128422080840827	1	1	0.000571695620247095
EMC2	1.48221118599022e-08	0.186577155604623	1	1	0.000572222450463383
CDC27	1.4857960418982e-08	-0.778276392358935	1	1	0.000573606419935218
ACAP1	1.50574820707469e-08	-0.723054562962664	1	1	0.000581309152823254
PLEKHG3	1.51352526924907e-08	-0.494209099499234	1	1	0.000584311565446296
SDK2	1.51795050361586e-08	-0.567802256585187	1	1	0.00058601997142594
CALD1	1.52230597966345e-08	-0.246784391036237	1	1	0.000587701446508872
ADPGK-AS1	1.53372579694059e-08	0.106303701507805	1	1	0.000592110181166883
LINC00299	1.53491874874848e-08	-0.886607794013928	1	1	0.000592570732141838
ACER1	1.53963726623941e-08	-0.149372612543947	1	1	0.000594392363004387
TRAPPC2B	1.54053516179664e-08	0.273317527132195	1	1	0.000594739004563209
CD59	1.54067288543398e-08	0.280010577687514	1	1	0.000594792174150642
LINC02709	1.55326452349124e-08	0.0567372656956511	1	1	0.000599653301939027
DNAJB6	1.5571053897149e-08	0.592700420423857	1	1	0.000601136106753336
PZP	1.5902078522912e-08	-0.955240503809274	1	1	0.000613915643455541
NEUROD1	1.59227985742404e-08	-0.0783100150663893	0	1	0.000614715561757126
PURB	1.60149691301139e-08	0.54418327405458	1	1	0.000618273898237177
CUL5	1.60178878750703e-08	-0.982858564231624	1	1	0.000618386579304964
ENSG00000249787	1.61582662638024e-08	-0.094100508179966	0.667	1	0.000623806027380357
LINC01220	1.6284333432527e-08	0.403138544894359	1	1	0.000628672976496136
CERS6	1.64452743652674e-08	-1.14560366317315	1	1	0.000634886262145513
SRSF9	1.64917874824231e-08	0.407084645526987	1	1	0.000636681947546427
NCF1	1.65705796748792e-08	0.406483680108521	1	1	0.000639723798928385
AARS1	1.6604481599486e-08	0.231871213975506	1	1	0.000641032616629756
SEC22B	1.66863123996014e-08	0.246621813451458	1	1	0.000644191776499011
TM7SF3	1.66880809177283e-08	-0.519406439499712	1	1	0.000644260051909817
C12orf40	1.67033184694374e-08	-0.342309055520537	1	1	0.000644848312831101
ENY2	1.67210465018205e-08	0.618078085762891	1	1	0.000645532721249284
LINC01128	1.67261013594848e-08	0.188123872631124	1	1	0.000645727869084271
NR4A1AS	1.673678142943e-08	0.0711830867867482	1	1	0.000646140183864574
MB21D2	1.7227816026454e-08	0.722248519189646	1	1	0.000665097065517283
PRRC2B	1.72280271263364e-08	-0.77892847404053	1	1	0.000665105215239341
NRXN1	1.73064419691893e-08	-0.117521290475799	1	1	0.000668132498662523
INPP5B	1.73750347680503e-08	-0.547078772132198	1	1	0.00067078059225535
FAM107A	1.74276078802898e-08	-0.139137165084932	0.333	1	0.000672810229826467
PECR	1.74710302068591e-08	-0.321987237478394	1	1	0.000674486592166003
CITED4	1.75149498294124e-08	-0.443257570410473	1	1	0.000676182153114296
POR	1.76162977517787e-08	0.31017106035249	1	1	0.000680094791005169
GUK1	1.77014822499701e-08	0.513671767165929	1	1	0.000683383423742344
ITGA5	1.77224454926046e-08	1.05077119683427	1	1	0.000684192730687494
KRT81	1.80959024835189e-08	0.0881548392525884	1	1	0.000698610411278729
ENSG00000273702	1.81250127975175e-08	0.530502886019792	1	1	0.000699734244060961
ENSG00000286035	1.83307781639229e-08	-0.275551315110462	1	1	0.000707678021796407
MAGEA3-DT	1.83600653308393e-08	-0.135002223223127	0.333	1	0.000708808682162382
DDI2	1.83700694986576e-08	0.517067452765289	1	1	0.000709194903065174
CRCP	1.84773702205579e-08	-0.780551422532389	1	1	0.000713337354734859
LTBP1	1.85616891642433e-08	-0.12383069230666	1	1	0.000716592571874776
LYSMD3	1.86136332589751e-08	0.3071647963305	1	1	0.000718597925595993
AKT3	1.86900996093044e-08	-1.13526106170716	1	1	0.000721549985516806
RUNX3	1.87218969364097e-08	0.642537941643457	1	1	0.000722777553127034
UBB	1.91866615215607e-08	0.633517158551606	1	1	0.000740720254701371
ENSG00000235480	1.91886412571801e-08	0.159782895323598	1	1	0.000740796684374695
RRP7BP	1.92362762499777e-08	-0.464266069674153	1	1	0.00074263568090664
LINC01739	1.92382372628367e-08	-0.0754913065664389	0	1	0.000742711387769073
KCTD9	1.93562541146239e-08	0.207555903763211	1	1	0.000747267546349171
NDUFA13	1.93599937307933e-08	0.73855823911553	1	1	0.000747411917971004
TMEM266	1.94499209023517e-08	-0.203848176724711	1	1	0.000750883646356189
CSKMT	1.96001919186373e-08	0.470512884097929	1	1	0.000756685009210911
NDUFC1	1.96936530470239e-08	0.266249725382429	1	1	0.000760293169533405
PTRH2	1.97083819433188e-08	0.286566100380327	1	1	0.000760861793303765
APAF1	1.9740283438367e-08	-0.513536456885127	1	1	0.000762093382421596
CKAP2	1.98478444973455e-08	0.680581905842322	1	1	0.000766245884664519
STARD4	1.99301935344471e-08	0.999163870242914	1	1	0.000769425051590863
SGTA	2.00335546635336e-08	0.252759497364355	1	1	0.000773415411340376
ENSG00000256803	2.0082847215688e-08	0.0903739069123226	1	1	0.00077531839960885
PACS1	2.01295711564666e-08	-1.54609592628564	1	1	0.000777122224066551
MBD5	2.03779037375452e-08	-1.0959719007376	1	1	0.000786709351691671
FAM222B	2.07718445625758e-08	-0.730879879863792	1	1	0.000801917831182801
LNCTSI	2.08494226482934e-08	0.103202785129604	1	1	0.000804912810760013
ENSG00000260273	2.10857237710141e-08	0.0758625213744926	1	1	0.000814035451903771
ENSG00000290183	2.11965559477865e-08	-0.387040104338713	1	1	0.000818314238920246
DHX9	2.12588191149005e-08	-0.863719050550402	1	1	0.000820717970749848
KIAA0319L	2.15359530138282e-08	-0.631423074271978	1	1	0.000831417002051853
LINC02265	2.16182467546319e-08	0.203372032152281	1	1	0.00083459403420932
KIR2DL4	2.18957576600302e-08	0.290741712906931	1	1	0.000845307620223126
CRIP1	2.2052297954875e-08	0.775853098084776	1	1	0.000851351014845903
INCENP	2.21013444897112e-08	-0.200172937308392	1	1	0.000853244505369789
MAP3K14	2.21948724359582e-08	-0.695164654404003	1	1	0.000856855245262602
ST8SIA4	2.2308642218875e-08	0.848394058484505	1	1	0.000861247441501887
ELP1	2.23363591333539e-08	-0.555487548486864	1	1	0.000862317480702261
SLC22A4	2.23548664273925e-08	0.613674159061376	1	1	0.000863031973295916
FANCC	2.25213302051007e-08	-0.728682756985566	1	1	0.000869458473898116
HAX1	2.28233509019928e-08	0.315233904848104	1	1	0.000881118284922332
SERPINB10	2.29062775875863e-08	0.0593445638595178	1	1	0.000884319752546358
ZBTB8B	2.35585072996088e-08	-0.0951588252570987	0.667	1	0.000909499732808698
ADGRG5	2.36233271366583e-08	-0.668845376483602	1	1	0.000912002167437829
HEXA	2.41155792297078e-08	-0.700885043625202	1	1	0.000931006051742098
ENSG00000253369	2.42991382032786e-08	-0.0771140166102575	0	1	0.000938092529475773
TWF2	2.4313029583471e-08	0.380702171436724	1	1	0.00093862882009948
NFKB1	2.45528472743967e-08	0.685157296846913	1	1	0.000947887221875359
ENSG00000288942	2.50201042065363e-08	0.129857716659578	1	1	0.000965926142997541
SMARCC1	2.52943988784977e-08	-0.921011686841976	1	1	0.000976515563103283
LCMT1	2.52986170324551e-08	-0.471196769780952	1	1	0.000976678409154961
MAP4	2.55738552767955e-08	-1.06266069806447	1	1	0.000987304256815969
COX4I1	2.55867042849875e-08	0.527780048555817	1	1	0.000987800305626228
IL6	2.59793657241711e-08	0.0897528276046384	1	1	0.00100295939314735
ENSG00000289115	2.62904070921306e-08	0.127680194937224	1	1	0.00101496745619879
SERTAD1	2.65063501236447e-08	1.15694669299463	1	1	0.00102330415287343
ENSG00000274213	2.65282571317748e-08	0.62194514577302	1	1	0.0010241498948293
ENSG00000263276	2.74741206990872e-08	-0.0835950203425044	1	1	0.00106066590370896
H3C11	2.77172868774535e-08	0.0566196566017978	1	1	0.00107005357719097
HOMER3-AS1	2.79787833449752e-08	0.0825614273416588	1	1	0.00108014890981611
NPL	2.80001090592397e-08	0.445496611391632	1	1	0.00108097221034101
ZNF331	2.85266639596801e-08	0.784830478233621	1	1	0.00110130038882741
ATG2A	2.88339111623989e-08	-0.82630474057754	1	1	0.00111316197433557
TRPS1	2.9105627431077e-08	0.676340653888993	1	1	0.00112365185260416
ENSG00000289251	2.92284643689686e-08	0.0990992111061362	1	1	0.0011283940954284
TMOD3	2.92552302931814e-08	-0.740932379131419	1	1	0.00112942742069856
ENSG00000289569	2.94410711943771e-08	0.0595475184378949	1	1	0.00113660199453012
AURKA	3.00862692316951e-08	0.115877523577317	1	1	0.00116151050995882
ZNF2	3.01960657696981e-08	0.0973534079072744	1	1	0.00116574931510497
LOXL2	3.03520467257646e-08	-0.18770788518694	1	1	0.00117177111589487
CYP7B1	3.03943184721036e-08	-0.0999379284720607	1	1	0.00117340305893403
PNP	3.05050692984722e-08	0.901229879794063	1	1	0.00117767870533682
PRMT7	3.08161932535703e-08	-0.570363697861857	1	1	0.00118968995674733
ENSG00000285731	3.11141529776877e-08	-0.546717473374107	1	1	0.00120119298985661
POMGNT1	3.14346296619914e-08	-0.261902807265527	1	1	0.00121356531273084
MRPL14	3.14737592098882e-08	0.367523035018058	1	1	0.00121507594805694
NEAT1	3.15169530437642e-08	0.985312704851482	1	1	0.00121674348920756
DIS3L	3.1649330194947e-08	-0.503487495253491	1	1	0.00122185404150612
C17orf49	3.20046229969323e-08	0.285404877100363	1	1	0.00123557047541957
ENSG00000234961	3.28509439170825e-08	0.189575307271279	1	1	0.00126824354086289
BORCS7	3.30227549157793e-08	0.272235689868245	1	1	0.00127487647627858
URGCP	3.30566650514628e-08	-0.613243061119908	1	1	0.00127618561097677
ENSG00000253214	3.32897576032923e-08	0.0655500062543388	1	1	0.0012851843820327
PALS1	3.33139274345875e-08	-0.512308982757792	1	1	0.00128611748253968
ZNF267	3.33469905340738e-08	0.64014231741656	1	1	0.00128739391655845
ARL4A	3.34158487665188e-08	0.638980296352752	1	1	0.00129005225748022
SRGAP3	3.3867079861276e-08	-0.221974394403642	1	1	0.00130747248512442
ENSG00000253452	3.38720513396834e-08	-0.0920613727951991	0.667	1	0.00130766441401982
ATR	3.40225761012079e-08	-0.901963510569038	1	1	0.00131347557296323
ENSG00000290057	3.40553845449958e-08	0.392850440724985	1	1	0.00131474217574411
PDP1	3.40607388840779e-08	0.231901718840137	1	1	0.00131494888535871
MYCBP2	3.44202315548259e-08	-0.943541444086553	1	1	0.00132882745940561
ENSG00000289206	3.46476309534358e-08	0.179274846470293	1	1	0.00133760644058834
SGTB	3.46802764445328e-08	-1.02686918102926	1	1	0.00133886675241763
ENSG00000267879	3.48053753160794e-08	-0.107770260916902	0.667	1	0.00134369631945256
ENSG00000236206	3.5179230193334e-08	0.0881866593068126	1	1	0.00135812936084385
COX6A1	3.52128919282183e-08	0.514663988641646	1	1	0.00135942890578079
NUTM1	3.52981792770787e-08	-0.0846400398560441	1	1	0.0013627215091709
ORAI2	3.53533581594825e-08	0.568638027139561	1	1	0.00136485174510498
TMC8	3.54813477439094e-08	-0.894367189214311	1	1	0.00136979291100137
PLCB1	3.57606916422253e-08	-1.66762130289811	1	1	0.00138057726153975
IL21R-AS1	3.57994720042273e-08	0.0513345597144923	1	1	0.0013820744161952
FBXO34-AS1	3.61095963589224e-08	0.321045802937533	1	1	0.00139404707703256
RUFY2	3.61636037255139e-08	-0.594578889395124	1	1	0.00139613208542719
CAMKMT	3.65179252637553e-08	-1.17151117896241	1	1	0.00140981102273254
ENSG00000284669	3.65999310668368e-08	0.0847222715164957	1	1	0.0014129769387663
ENSG00000289070	3.7097468483858e-08	0.917984390701337	1	1	0.00143218486828782
NEK3	3.73578808278813e-08	-0.28951882645323	1	1	0.00144223834724118
CYSTM1	3.7569778380608e-08	0.607235794043508	1	1	0.00145041886416175
CRLF2	3.80588010657345e-08	0.078375987564745	1	1	0.00146929807394374
RPH3AL	3.81085339669479e-08	-0.293119949564492	1	1	0.00147121806232799
RBM33	3.81788873167957e-08	-0.88027623249309	1	1	0.00147393412375221
TOP2A	3.84001368541959e-08	0.137648309951917	1	1	0.00148247568339308
LINC02224	3.87899245555835e-08	-0.13877163890579	0.667	1	0.00149752382739286
SYNJ2	3.89957310749026e-08	0.548310374600528	1	1	0.00150546919387769
IL1RN	3.90333330323854e-08	0.722458050368668	1	1	0.00150692085504827
ASTN2	3.90855955876867e-08	-0.460470617538692	1	1	0.00150893850325823
RBFOX2	3.93712271643568e-08	0.828581606526942	1	1	0.00151996559590716
TADA1	3.94318518707492e-08	-0.418035284237449	1	1	0.00152230607332214
SMARCC2	3.99971313073075e-08	-0.53597237352469	1	1	0.00154412925124992
LPAR6	4.00895921124625e-08	0.53706539581892	1	1	0.00154769879309373
LMTK2	4.04461401293643e-08	-0.80351938518282	1	1	0.00156146368583424
ENSG00000289883	4.04850193598901e-08	0.155648061043856	1	1	0.00156296465740792
TXNDC11-AS1	4.05474006864542e-08	0.159455406533802	1	1	0.00156537295090125
AP2A2	4.07989113155839e-08	-0.555902982163803	1	1	0.00157508277024943
RNF43	4.09149050220198e-08	-0.400464393663973	1	1	0.0015795608232801
PF4V1	4.11684112294806e-08	-0.319666257165213	1	1	0.00158934768392533
NKD1	4.11815321280965e-08	0.318407702392928	1	1	0.00158985422933729
NDUFB3	4.15631700168868e-08	0.606441372805318	1	1	0.00160458774167193
MRPL12	4.18714402991216e-08	0.242397190243618	1	1	0.00161648882418789
ENSG00000272092	4.18901277773452e-08	0.107273802264364	1	1	0.00161721027297219
HNRNPA1L3	4.26458757956028e-08	0.413615693840722	1	1	0.00164638668096504
ATG101	4.29410132612458e-08	0.466382629866442	1	1	0.00165778075796365
CAPN10-DT	4.3278179099744e-08	0.153425516650578	1	1	0.00167079738232472
LINC02966	4.33303311326763e-08	0.127859542436065	1	1	0.0016728107637081
GIT2	4.35922803616993e-08	-0.770930017533576	1	1	0.00168292357564376
ZNF318	4.47414032714791e-08	-0.480287103494055	1	1	0.00172728661469872
SCAT1	4.48772657501581e-08	0.125425270015803	1	1	0.0017325317215506
HMGA1	4.50098299499289e-08	0.862098567278791	1	1	0.00173764949504696
LAMTOR5	4.51361672135456e-08	0.492612871095369	1	1	0.00174252687144614
PTPN7	4.51710469156092e-08	0.638815821865482	1	1	0.00174387343722401
GORASP2	4.542314798225e-08	-0.609960573262715	1	1	0.00175360605100274
SS18L2	4.61172516102864e-08	0.371268156073125	1	1	0.00178040261566672
GPR155	4.65972293667588e-08	-0.782539298453351	1	1	0.00179893263693309
ZNF133	4.66367848718252e-08	-0.221818248666693	1	1	0.00180045971676168
INTS7	4.67471573313274e-08	0.350164207589903	1	1	0.00180472075593322
WDR7	4.69866919736835e-08	-0.872368112372939	1	1	0.00181396823033603
UQCR10	4.76169027891556e-08	0.626355876992192	1	1	0.00183829814907814
C11orf80	4.92287882062781e-08	-0.627689534372706	1	1	0.00190052659749157
DHRS7B	4.93875753293259e-08	-0.487303904463728	1	1	0.00190665673316396
IL4R	4.98713912567129e-08	0.469794073823984	1	1	0.00192533493085666
XYLT1	5.0325185223347e-08	0.355210867069128	1	1	0.00194285410073253
STXBP4	5.04969094261519e-08	-0.54593599193431	1	1	0.00194948368530602
SUGP2	5.04989774196029e-08	-0.55350284625482	1	1	0.00194956352226119
MICU2	5.06604652211995e-08	-0.931000322458159	1	1	0.00195579792032963
ENSG00000286669	5.10565871020227e-08	0.0747774370273226	1	0.667	0.00197109060166069
CD52	5.12956464821105e-08	0.469168863178431	1	1	0.00198031972808836
DACH1	5.15500733999194e-08	-0.321605366523433	1	1	0.00199014213367729
PDZK1IP1	5.1857484663702e-08	-0.131316449976114	0.333	1	0.00200201005292688
TMEM143	5.20941709704887e-08	-0.236452059459784	1	1	0.00201114756448669
SHB	5.27579545278758e-08	0.303198418676931	1	1	0.00203677359250317
RAB33A	5.29439386219749e-08	0.195417107531679	1	1	0.00204395369443996
PSG8	5.31230361278335e-08	-0.0675312775688606	0	1	0.00205086793275114
PROCR	5.32461519307848e-08	-0.337917457525801	1	1	0.00205562094143988
MAP2K2	5.40614327846523e-08	0.282714001099135	1	1	0.00208709567408429
DCAF13	5.44343465217417e-08	0.278774845114452	1	1	0.00210149238181836
ENSG00000288976	5.4480271583013e-08	0.172568683657355	1	1	0.0021032653647338
FKBP1C	5.542739529943e-08	-0.0682791277242831	0	1	0.00213983002292979
CCDC171	5.59636454459586e-08	-0.290084711368604	1	1	0.00216053249608668
HNRNPH1	5.60778763614131e-08	0.405568662498134	1	1	0.00216494249480871
TADA3	5.67605494744812e-08	-0.504911372090136	1	1	0.00219129777301182
ZNF200	5.68870888380348e-08	0.338374222295937	1	1	0.00219618295168117
PHACTR2	5.69678167005743e-08	-0.955873178591247	1	1	0.00219929953154237
EMC8	5.72180663576437e-08	0.22862106676449	1	1	0.00220896066980319
IDO2	5.7405893362144e-08	0.165412098144971	1	1	0.00221621191913893
EIF5	5.75337918171735e-08	0.279116213168152	1	1	0.0022211495668938
ENSG00000269604	5.76235125827724e-08	0.170015025687608	1	1	0.00222461332677051
ENSG00000283959	5.78032186017596e-08	0.105889586782368	1	1	0.00223155105733953
STX16	5.7805629007574e-08	-0.605101291168541	1	1	0.0022316441134664
SIKE1	5.78641698649262e-08	0.255173837982212	1	1	0.00223390414180534
MGAT2	5.79163736305574e-08	0.170506458771653	1	1	0.0022359195203813
GTF2IRD1	5.85412713749301e-08	0.20407308724425	1	1	0.00226004432270055
PIM2	5.87537576142061e-08	0.432176853701132	1	1	0.00226824756645404
LRFN2	5.87957765601895e-08	-0.190881107490499	1	1	0.00226986974988267
CD3E	5.88169857637689e-08	-1.26213366435161	1	1	0.00227068855239606
GINM1	5.98317643227162e-08	-0.6448620934645	1	1	0.00230986509344278
TGM3	6.03123781218476e-08	0.128540100927335	1	1	0.00232841966977205
CATSPER2	6.07831036553663e-08	-0.289028214062155	1	1	0.00234659249971907
TRAPPC9	6.08215191954611e-08	-1.1810636352989	1	1	0.00234807557005997
ENSG00000286264	6.18756830494151e-08	0.0715499620664557	1	1	0.00238877261980572
SMANTIS	6.20793379949893e-08	-0.22667895411392	1	1	0.00239663492263456
AMOTL1	6.24451525334228e-08	-0.11156253792069	1	1	0.00241075755870532
CLK1	6.32931269257537e-08	0.298686299461686	1	1	0.00244349445809565
ENSG00000240291	6.36714604490343e-08	-0.276366326177152	1	1	0.00245810040209542
KCTD21	6.39492756088375e-08	0.0988010833744695	1	1	0.00246882573415478
UPP1	6.52714509516967e-08	0.97923739661546	1	1	0.0025198696354412
PTX3	6.52911652378417e-08	0.343034298734705	1	1	0.00252063072517211
COG4	6.54028290641025e-08	-0.444346302575628	1	1	0.00252494161884874
SPAG4	6.58650759165322e-08	0.096277506586921	1	1	0.00254278712083364
SLC25A47	6.60471023390753e-08	0.0457731981098244	1	0	0.00254981443290234
PRMT1	6.6300284522145e-08	0.216756663482898	1	1	0.00255958878426193
ENSG00000287494	6.65922955492448e-08	0.1464400538759	1	1	0.00257086216197414
ATP13A3	6.67021319977708e-08	1.06608200420837	1	1	0.00257510250790594
KCNE1	6.74885539477724e-08	0.509085853058104	1	1	0.0026054631137077
ZNF561	6.76236251020623e-08	-0.299778934804421	1	1	0.00261067767069022
DNAJC3-DT	6.76328719036427e-08	0.226351703398388	1	1	0.00261103465271203
GZMA	6.80666970923377e-08	1.1061891950768	1	1	0.00262778290794679
TIMM8B	6.80891757195959e-08	0.587073073504709	1	1	0.00262865071783072
USE1	6.82018204163582e-08	0.148536904917425	1	1	0.00263299947899392
ATP5F1C	6.86930410591376e-08	0.243006822985928	1	1	0.00265196354312907
ENSG00000286256	6.86980778130669e-08	0.074126134033381	1	1	0.00265215799205126
ENSG00000235978	6.87285915403955e-08	0.443813357078344	1	1	0.00265333600500851
C1orf56	6.88791095092711e-08	0.519066161760838	1	1	0.00265914690171492
ERCC6L2	6.93167854837109e-08	-0.711354226538097	1	1	0.00267604382038414
FCSK	6.95034222728663e-08	-0.247046581846355	1	1	0.00268324912026628
ZKSCAN8	6.9726662076727e-08	-0.446553984787872	1	1	0.00269186751613412
ENSG00000225258	6.97419732722037e-08	-0.0817687997332519	1	1	0.00269245862014669
MAP1LC3A	7.03394865061636e-08	0.422285960012046	1	1	0.00271552621605695
WSB1	7.28239218834707e-08	0.673254245308786	1	1	0.00281144032823327
ENSG00000286125	7.29515066395719e-08	-0.0825036465005751	1	1	0.00281636586532731
PRR16	7.44736194392499e-08	0.332762797956134	1	1	0.00287512855207168
CATSPERG	7.47757708178775e-08	-0.238753665768569	1	1	0.00288679340819498
DUSP5	7.507953851883e-08	0.718162217470501	1	1	0.00289852066405795
HCRTR2	7.64134917967605e-08	-0.125532039867843	0.333	1	0.00295001926430574
GIPR	7.70170031164037e-08	0.154487310201575	1	1	0.00297331842231188
AURKAIP1	7.75406173179982e-08	0.451186281170383	1	1	0.00299353307217864
LMNB1	7.8375088804324e-08	0.497572381992315	1	1	0.00302574867837973
FAF2	7.84717034396989e-08	-0.638121037510141	1	1	0.00302947858299301
HES1	7.89257418792381e-08	1.43105241459499	1	1	0.00304700719098986
MYL11	7.8997706296589e-08	0.107810688982044	1	1	0.00304978544928611
LINC01322	7.93686948468377e-08	-0.118482850233915	1	1	0.00306410783325702
ADRM1	7.9651095634104e-08	0.543617479861857	1	1	0.00307501019805022
SLC44A2	7.99502065483422e-08	-0.845542663585392	1	1	0.0030865576740053
PCNX2	8.00252714414443e-08	-1.02500391626237	1	1	0.0030894556292684
ENSG00000234261	8.07081977477996e-08	0.715303394490773	1	1	0.00311582068225155
FAR1	8.07558128111928e-08	-0.890125141547127	1	1	0.00311765890938891
HECTD3	8.08832021306166e-08	-0.220162282017406	1	1	0.00312257690145458
ZNF521	8.10051110143274e-08	-0.158779386437405	1	1	0.00312728331581912
RPLP2	8.23410804118921e-08	0.793928969239716	1	1	0.00317885975038151
COL13A1	8.25896014424092e-08	-0.131629324538721	1	1	0.00318845415328565
CDV3	8.29396457020316e-08	0.454270773891947	1	1	0.00320196796197263
TNFRSF1B	8.31523269964437e-08	1.16436577896419	1	1	0.0032101787360247
BTBD1	8.33101192667037e-08	-0.635430722437218	1	1	0.00321627046441037
SCN4B	8.36580282024331e-08	0.048711783933693	1	0.333	0.00322970183678313
ARFGEF2	8.39845847136599e-08	-0.894176640076821	1	1	0.00324230887745555
EIF4A2	8.43587058602282e-08	0.27399819470317	1	1	0.00325675219843997
RNPC3	8.46806606134736e-08	-0.63679187188301	1	1	0.00326918158364376
INHBA	8.47400369410979e-08	0.0549764219792428	1	1	0.00327147386614803
TP53RK	8.48283867189029e-08	0.206842495971188	1	1	0.00327488469766997
HSD3B7	8.48817519493263e-08	0.06642245835626	1	1	0.00327694491575569
NAA15	8.55331542751988e-08	-0.752223522501834	1	1	0.00330209295394832
NCAM1	8.65256059922636e-08	-1.01518172543181	1	1	0.00334040754493733
CFAP44	8.68145213885433e-08	-0.403868202309882	1	1	0.0033515614127261
NSA2	8.7123687970652e-08	0.407857011733876	1	1	0.00336349709779499
LMTK3	8.91510382669683e-08	-0.182409073459994	1	1	0.00344176498333458
GJB2	8.95852865824787e-08	0.0309889851768714	1	0	0.00345852957380317
LINC03031	9.03360517868304e-08	-0.112584845594802	0.667	1	0.00348751361528238
CDC14B	9.06305349155329e-08	-0.27247529718298	1	1	0.00349888243094906
SLC43A3	9.08628479292458e-08	0.415639565166662	1	1	0.00350785110715646
CIAO2B	9.20849614703657e-08	0.474517336977659	1	1	0.00355503202252494
NBPF1	9.2307278016155e-08	-0.19235458349095	1	1	0.00356361477509168
DLEC1	9.24328468766129e-08	-0.17322152005784	1	1	0.00356846248651852
ZC3H15	9.28549237507081e-08	0.164113417991054	1	1	0.00358475718631984
ENSG00000287865	9.33841846948824e-08	0.0839395092162509	1	1	0.00360518983433063
AHNAK	9.38574067904596e-08	-1.36420304884543	1	1	0.00362345904655248
SYNM	9.41006243280036e-08	0.315458605892739	1	1	0.00363284870280691
SMC1B	9.50713268272559e-08	0.14374668201656	1	1	0.00367032364349304
TUT7	9.51224705089404e-08	0.65733908709864	1	1	0.00367229809646815
WHRN	9.52678422413842e-08	0.474017083384293	1	1	0.00367791031757088
ENSG00000284677	9.59713288180699e-08	0.0489069396397546	1	1	0.00370506912035041
CORO7	9.65693692475006e-08	-1.0683131461241	1	1	0.00372815706916901
PCNX4	9.82449972382145e-08	0.32622686574252	1	1	0.00379284636337851
NCBP1	9.83475308125072e-08	-0.541916171042761	1	1	0.00379680477454765
EMSY	9.93411422417516e-08	0.27389583767281	1	1	0.00383516413738506
STPG2	1.00912315853269e-07	-0.205836357101839	1	1	0.00389582086583129
ZFYVE9	1.01139632126018e-07	-0.535897684226302	1	1	0.00390459663785703
USP37	1.01558687555025e-07	0.742591236088969	1	1	0.00392077469174929
RBM15	1.01694830779564e-07	0.166708038702218	1	1	0.00392603063707584
SLMAP	1.01727449547695e-07	-0.759545466087153	1	1	0.00392728991723831
DCTN3	1.01752543505566e-07	0.27418517325838	1	1	0.00392825869457588
ENSG00000291181	1.01853372790427e-07	0.16932612665178	1	1	0.00393215130994721
SIN3A	1.02229618415511e-07	-0.71381392605469	1	1	0.00394667664854923
CLEC7A	1.02311783194566e-07	1.27484937074952	1	1	0.0039498487020094
TRMT44	1.02452584651809e-07	-0.356293170424774	1	1	0.00395528448306774
ENSG00000260498	1.02525604227377e-07	0.0442781748576313	1	0.667	0.00395810347680213
NDUFA4	1.03583686828482e-07	0.698708639039813	1	1	0.00399895181370036
MTLN	1.05707697098114e-07	0.204931194414463	1	1	0.00408095135416981
ENSG00000289272	1.0713567900113e-07	-0.311993423304443	1	1	0.00413608002351764
FOXP4-AS1	1.09154213730434e-07	0.0412683419051969	1	1	0.00421400757527715
EGR4	1.09586775425443e-07	0.0524655293327252	1	0	0.00423070705207464
VEGFA	1.10606792979836e-07	1.1707814735606	1	1	0.00427008584977957
BAK1	1.10787311826787e-07	0.343935565366475	1	1	0.00427705496038492
ENSG00000291211	1.10863656111351e-07	-0.0890806787323597	1	1	0.00428000230783481
EDEM2	1.10896676625695e-07	-0.469493002809003	1	1	0.0042812770978116
WDSUB1	1.11139214436633e-07	-0.466449938713881	1	1	0.00429064051254067
EPAS1	1.11669355584494e-07	0.282053622679258	1	1	0.00431110714169496
FAM98B	1.12635372372702e-07	-0.509731642341006	1	1	0.00434840118582054
DEK	1.13849707431116e-07	0.384217651599027	1	1	0.00439528180508565
CARF	1.13881402970463e-07	-0.453928027985542	1	1	0.00439650544307768
NDRG1	1.14197534977371e-07	0.360263498803948	1	1	0.00440871003533639
PARD3B	1.1480442479964e-07	-0.262410277966066	1	1	0.00443213962381489
ENSG00000270022	1.15061996370171e-07	0.377011025013997	1	1	0.00444208343186684
ENSG00000290563	1.1611449979191e-07	0.158914262638348	1	1	0.00448271637896646
EIF3I	1.1649464607841e-07	0.272824082366786	1	1	0.0044973923065031
IRAK1	1.17901502793974e-07	0.35575789094736	1	1	0.00455170541686415
FGF14	1.18367522581056e-07	-0.0778075935631664	1	1	0.00456969657676424
C4orf33	1.18700444753783e-07	0.243832621059675	1	1	0.00458254937016456
CABLES1	1.1871479565696e-07	0.179756068230946	1	1	0.0045831034011326
USP13	1.19343136684862e-07	-0.400781358027229	1	1	0.00460736113485579
ENSG00000282885	1.19470968629999e-07	0.600792985715181	1	1	0.00461229621492975
PRKCA	1.19650553374013e-07	-1.64586192735872	1	1	0.00461922926355714
HCAR2	1.19898236709632e-07	0.140374017640988	1	1	0.00462879132641204
PIGG	1.20366527656203e-07	-0.459164240110619	1	1	0.00464687016669535
RIOK1	1.20967376667664e-07	0.147151127758483	1	1	0.00467006654363182
LEXM	1.21071593921548e-07	-0.183911965236798	1	1	0.00467408995493529
INTS3	1.21327045368484e-07	-0.33861807931069	1	1	0.00468395191349569
USP25	1.21904233526825e-07	-0.865854409092913	1	1	0.00470623483953662
CCNT2	1.2231436656622e-07	-0.600432018271991	1	1	0.00472206843565548
TREM1	1.23146738674507e-07	0.943101969603002	1	1	0.00475420299326802
ENSG00000285413	1.23278091311536e-07	0.0471772504030876	1	1	0.00475927399317315
ADAM9	1.23915905564099e-07	0.436747729830025	1	1	0.00478389745020762
ENSG00000290073	1.25415287730728e-07	-0.327186392596247	1	1	0.0048417825981325
LINC03040	1.25782778391026e-07	0.0727811654216872	1	0.667	0.00485596994256395
HEY1	1.25983957267412e-07	0.0468680444935092	1	0.333	0.00486373665426572
VWA8	1.2726835206544e-07	-1.14444754279034	1	1	0.00491332199983838
ENSG00000226310	1.27347001355804e-07	-0.148434024415056	1	1	0.00491635833434217
SUCLG2-DT	1.27498596662594e-07	-0.312680116055669	1	1	0.0049222108227561
SGK1	1.27737077692713e-07	1.1349324107764	1	1	0.00493141762140489
ACACB	1.27962784953936e-07	-0.454029493619404	1	1	0.00494013127593164
FGFR1OP2	1.28364815371528e-07	0.316751970055943	1	1	0.0049556520622332
LINC00892	1.29609031549038e-07	-0.191886007954224	1	1	0.00500368627198217
ENSG00000289541	1.30502859162678e-07	0.0514154536089364	1	1	0.00503819338083436
RNF216	1.31091069723323e-07	-0.984230769755465	1	1	0.00506090183773861
ENSG00000285693	1.31124063881431e-07	0.503179136204018	1	1	0.00506217561020651
ENSG00000289100	1.31261342004391e-07	0.522783296248699	1	1	0.00506747536942151
ALCAM	1.31560056225641e-07	1.02097028047224	1	1	0.00507900753064711
PPARG	1.33154596042388e-07	2.20089197629007	1	1	0.00514056633481242
TBC1D22A-DT	1.34122421017773e-07	0.683065287786328	1	1	0.00517793018581215
LUC7L2	1.34657923679125e-07	-0.854741707425648	1	1	0.0051986038015563
KCNQ1	1.34987023476432e-07	-0.888433060240963	1	1	0.00521130902833114
CLN8	1.35266617323005e-07	0.479169108271237	1	1	0.00522210302837191
FNIP2	1.35276077037605e-07	0.630190297101633	1	1	0.0052224682301138
ENSG00000291066	1.35480790471798e-07	0.563609714936706	1	1	0.00523037139695425
ATF1	1.35601791721065e-07	0.246612466522773	1	1	0.00523504277118343
ADGRB1	1.35826816002881e-07	0.0634833092019906	1	1	0.00524373005860722
BMP2K-DT	1.35894590401708e-07	0.146379946318094	1	1	0.00524634655704833
TRMT10C	1.35990563569003e-07	0.315743832880955	1	1	0.00525005169714493
ANKRD49	1.36304873250999e-07	0.236158533822745	1	1	0.00526218593672809
SLC48A1	1.36373720986547e-07	-0.251974755171952	1	1	0.00526484387240664
HNRNPA3	1.36514796162752e-07	0.286195421651013	1	1	0.00527029022065922
MAD2L1BP	1.36753974235053e-07	0.155722117626036	1	1	0.00527952392931845
NKX3-1	1.36898753159834e-07	0.0616945776700257	1	1	0.00528511326448856
CLEC4C	1.37061387263753e-07	-0.110804569838645	0.667	1	0.00529139191670446
ENSG00000288988	1.37926849365716e-07	0.0852355344680638	1	1	0.00532480394661283
PPP1R14B	1.38648237858936e-07	0.296663836903007	1	1	0.00535265387078208
MOB3B	1.39255695695103e-07	0.328201614509153	1	1	0.00537610538800514
MMP19	1.39261598201826e-07	0.270227595937891	1	1	0.00537633326017969
CCDC59	1.40082243239787e-07	0.331130693843272	1	1	0.00540801508251522
PTPN23-DT	1.40383709653884e-07	0.114116553885087	1	1	0.00541965349489785
TXN	1.40420116885142e-07	0.710795740180199	1	1	0.00542105903246779
FRY	1.41611852054183e-07	-0.901189020715907	1	1	0.00546706716040378
ENSG00000289620	1.41667437577807e-07	0.107042383077961	1	1	0.00546921309512883
MCFD2	1.42429771884287e-07	0.198620251792419	1	1	0.00549864377336478
CTDSPL2	1.42547003809778e-07	-0.892475788017301	1	1	0.00550316962908027
ENSG00000288906	1.43107309906867e-07	0.0580968427602451	1	1	0.00552480080626452
TMEM51	1.43586853410216e-07	0.46875001171318	1	1	0.00554331406275478
LINC02861	1.44235175092506e-07	-0.122146913951338	1	1	0.0055683431696213
EIF3J	1.44680891686702e-07	0.332018047301377	1	1	0.00558555050445681
ENSG00000268458	1.49446744868552e-07	-0.0826664621512845	1	1	0.00576954103239533
CCDC32	1.50313228302411e-07	0.216099156905456	1	1	0.00580299249184288
MCCC1	1.54067887264435e-07	-0.543757426263801	1	1	0.00594794485573078
ENSG00000267686	1.54482904498904e-07	0.131724844970043	1	1	0.0059639670110847
MID2	1.54596551415251e-07	-0.297033752467737	1	1	0.00596835446393717
TARID	1.5696892898775e-07	-0.085198493748228	1	1	0.00605994247250106
LGALS3	1.58139729277322e-07	0.765259382831223	1	1	0.00610514238848028
CMTR1	1.58316636052869e-07	-0.533003177679956	1	1	0.00611197205145706
EMC6	1.58945306023905e-07	0.2843487838442	1	1	0.00613624248435887
RAMACL	1.59237305026124e-07	0.0887353731611198	1	1	0.00614751539783854
SRSF7	1.61431116240411e-07	0.765177959337862	1	1	0.00623220967357732
ENG	1.61588833308475e-07	0.754951788671911	1	1	0.00623829849870698
CAPZA1	1.63023779401129e-07	0.288663267541459	1	1	0.00629369602755997
ATXN1	1.63758929118112e-07	0.448908986111291	1	1	0.00632207721753385
ENSG00000259972	1.68338745921795e-07	-0.501874267463238	1	1	0.00649888562505683
VRK2	1.6840304035999e-07	0.571390644204757	1	1	0.00650136777613778
ENSG00000287937	1.69193237180116e-07	0.143597877451992	1	1	0.00653187411457555
NR4A1	1.69840971346136e-07	2.2418069086692	1	1	0.00655688053978892
ZNG1B	1.71135360996744e-07	0.4214920153233	1	1	0.00660685174664028
CDIN1	1.71334424007635e-07	-0.568097439935643	1	1	0.00661453677323874
SKA2	1.71698647633524e-07	0.281161927810688	1	1	0.00662859799053984
ENSG00000243276	1.71893652537142e-07	-0.175351050717375	1	1	0.00663612634984892
DNAJB11	1.72038211103248e-07	0.4076820265021	1	1	0.00664170717785201
NRP1	1.73580988904487e-07	0.174083817666078	1	1	0.00670126765764663
SIN3B	1.75608384226683e-07	-0.368519378118044	1	1	0.00677953728145533
L3MBTL1	1.76624424420243e-07	-0.295846832200657	1	1	0.00681876252916791
XPNPEP3	1.78489139106661e-07	-0.511611171419207	1	1	0.00689075170435174
SOCS4	1.78566630147742e-07	0.226725403678071	1	1	0.00689374332348373
COPG2IT1	1.80335295488965e-07	-0.0899194537632308	1	1	0.006962024417647
PDCD10	1.81353730499002e-07	0.27219553718179	1	1	0.00700134211964446
SAFB	1.82012847485448e-07	-0.658672119665014	1	1	0.00702678799002322
CLCN3	1.85366903065798e-07	0.165965319372985	1	1	0.00715627465975821
AK7	1.86064776433751e-07	-0.0863151953099253	1	1	0.00718321675900139
SLBP	1.86643389121962e-07	0.531224692485192	1	1	0.00720555468044245
ENSG00000289259	1.87051027588959e-07	0.0467818763420167	1	1	0.00722129197109935
ZFP91	1.87595384279801e-07	0.254794416615117	1	1	0.00724230740550599
CDK1	1.87880871904332e-07	0.0708598770648488	1	1	0.00725332894073866
USP24	1.8800499637547e-07	-0.961551068362219	1	1	0.00725812089007141
LRRTM4	1.88398323214887e-07	-0.0894078463217829	1	1	0.00727330566603392
IER5	1.89450613463979e-07	1.17180849409659	1	1	0.00731393038339039
ENSG00000213994	1.89645020739095e-07	0.0836875889576387	1	1	0.00732143567065351
NVL	1.89835868950295e-07	-0.658611701965335	1	1	0.00732880355669509
FBXO34	1.90610853166538e-07	0.443411112265007	1	1	0.00735872259734735
LINC02976	1.91402119775576e-07	-0.339652920463181	1	1	0.0073892702360559
ENSG00000273118	1.93154327224003e-07	-0.678581984701239	1	1	0.00745691595680986
L3MBTL4	1.94843619118709e-07	-0.691945340584949	1	1	0.00752213275969689
ZNF222	1.95794502581484e-07	0.0886350391471331	1	1	0.00755884256666076
GLCCI1	1.97331663704003e-07	1.06569113695727	1	1	0.00761818620895673
RSU1	1.9739596126238e-07	-0.63478436795082	1	1	0.00762066848049543
THAP11	1.98113944046341e-07	-0.514970029735031	1	1	0.00764838692385304
TIMM17B	2.00063922725832e-07	0.280685622770729	1	1	0.00772366780075347
COX8A	2.00074739852156e-07	0.546942829406648	1	1	0.00772408540673233
CAVIN2	2.00478927685314e-07	-1.14134461510896	1	1	0.00773968948221924
PLEKHA3	2.01651562116601e-07	0.234482024357916	1	1	0.0077849602070735
SPDYA	2.0273636834658e-07	0.455623741497894	1	1	0.00782684023638805
MZT2A	2.04966033005887e-07	0.472733887953193	1	1	0.00791291867022527
PUM1	2.05050689508367e-07	-0.725442931381224	1	1	0.00791618691916002
GNE	2.08147322349405e-07	-0.527351510293172	1	1	0.00803573552662114
ENSG00000290091	2.10890253349633e-07	0.087212924488393	1	1	0.00814162912081592
LINC01814	2.14204062024771e-07	0.070101212702993	1	1	0.00826956201852832
BTBD7	2.14597913199804e-07	0.19909960532541	1	1	0.00828476703699163
PFDN2	2.14863871153066e-07	0.565425569920041	1	1	0.00829503460973526
GASAL1	2.1511330813641e-07	0.0979309046861891	1	1	0.00830466437391424
ZNF611	2.17259509452862e-07	-0.661084308958184	1	1	0.00838752062193718
SLC37A2	2.18424506036831e-07	0.522841942013795	1	1	0.0084324964800579
PDS5B	2.20950451277969e-07	-0.747321168575208	1	1	0.00853001312203727
ENSG00000267546	2.21840910425856e-07	0.0623831153077168	1	1	0.0085643901879006
TNKS	2.22151824765452e-07	-0.83493818261477	1	1	0.00857639334689506
C1orf43	2.24121619559934e-07	0.374711672410313	1	1	0.00865243924473082
NOL9	2.24580388782086e-07	-0.698635909452266	1	1	0.00867015048932121
GDPD1	2.25219070675906e-07	-0.201595094839719	1	1	0.00869480744251405
COMMD1	2.2595559347576e-07	-0.725463923455523	1	1	0.00872324164172518
ZNF875	2.26061516621739e-07	-0.45880741171872	1	1	0.00872733091069886
NOL7	2.28893429862759e-07	0.30267558590188	1	1	0.00883665975328168
SMCR5	2.29796893353111e-07	0.0778499465555587	1	1	0.00887153886479021
IL10RB-DT	2.30805557937428e-07	0.149769055236371	1	1	0.00891047936973233
ZNF160	2.32125617192647e-07	-0.633789226804351	1	1	0.00896144157733932
MUC6	2.35284104339241e-07	-0.0967407936389846	1	1	0.00908337813212072
FBXO21	2.35656189968401e-07	-0.869180511850686	1	1	0.00909774286992009
FKBP11	2.36065516536565e-07	0.338917850917766	1	1	0.00911354533141063
ENSG00000249593	2.37378517908952e-07	-0.116427554605054	1	1	0.00916423506239298
LRSAM1	2.39131183069826e-07	-0.525346009393689	1	1	0.00923189845359371
GLG1	2.39464512851726e-07	-0.822029388709918	1	1	0.00924476698315375
RPL27	2.39765120457336e-07	0.89209143285122	1	1	0.00925637224037592
GCN1	2.4109552503596e-07	-0.687315922845903	1	1	0.00930773383953827
ZNRF1	2.41224024771515e-07	0.317595035540532	1	1	0.00931269470032912
ELK1	2.4155269536453e-07	0.141372471976303	1	1	0.00932538335724304
ENSG00000233461	2.43224494319419e-07	0.184797910574887	1	1	0.00938992482769549
PPIP5K1	2.44719032128438e-07	-0.182769534977944	1	1	0.00944762295435047
WDFY2	2.44930780791298e-07	-1.08298327591427	1	1	0.00945579772322884
MAPK14	2.45894147858832e-07	-0.608212936340038	1	1	0.00949298947223806
RILPL1	2.4758471710251e-07	-0.237474860765385	1	1	0.00955825558845949
LINC01422	2.50379415174627e-07	-0.504814648007932	1	1	0.00966614770223166
MN1	2.51448272149523e-07	0.240007307117146	1	1	0.00970741199460448
RHEB	2.5155075838188e-07	0.452245109962723	1	1	0.00971136857809085
MYO18A	2.52850952042253e-07	-0.530402123058855	1	1	0.00976156385454321
PLD4	2.58090745104182e-07	-0.213066126678791	1	1	0.00996385130549205
ENSG00000290068	2.58176076022231e-07	0.0695413454736662	1	1	0.00996714559091423
FHOD3	2.58938206152617e-07	-0.080939320073496	0.667	1	0.00999656838672795
NGF	2.59409025479774e-07	-0.105553632541475	0.333	1	0.0100147448376722
UQCR11	2.59482449564062e-07	0.680421588465186	1	1	0.0100175794478702
CD69	2.60929410606038e-07	1.09691612640401	1	1	0.0100734408258567
ENSG00000288934	2.63062133785898e-07	0.104305991007556	1	1	0.0101557767369384
ENSG00000243155	2.6346966050615e-07	0.0737966083757857	1	1	0.0101715097135004
HLA-DRA	2.64775694851572e-07	0.892555702519502	1	1	0.0102219304754398
SORCS3	2.66615873586292e-07	-0.226566113685033	1	1	0.0102929724156724
BMAL2	2.67531724125207e-07	0.158774441048386	1	1	0.0103283297415778
ARL15	2.67867376000555e-07	-0.89619041786368	1	1	0.0103412879178774
RHCG	2.68107572190836e-07	0.023638392084657	1	0	0.0103505609319994
ENSG00000289347	2.6866820623117e-07	0.176485916294405	1	1	0.0103722047697606
PLEKHF1	2.69349544097693e-07	0.414864940596214	1	1	0.0103985084994356
BRDT	2.70160558910709e-07	0.0886832120263832	1	1	0.0104298185373068
PIM1	2.70415814925265e-07	0.377471784223484	1	1	0.0104396729510048
FXN	2.70881786482486e-07	-0.556503499859647	1	1	0.0104576622489429
PTPN4	2.71266878327329e-07	-1.17076022291212	1	1	0.0104725291047049
SSR3	2.71477756515139e-07	0.226315983853554	1	1	0.0104806702680235
POU2F2	2.71883238142149e-07	-1.10965009944881	1	1	0.0104963242917158
CRTAM	2.74949676935416e-07	0.47740778702308	1	1	0.0106147072277687
PDCD1	2.76364805098731e-07	0.661411153825007	1	1	0.0106693396656416
NIPSNAP1	2.7762563695813e-07	-0.356153898717212	1	1	0.0107180153404056
MLLT10	2.79663610388207e-07	-0.80023946025156	1	1	0.0107966933426471
CHST2	2.79920008989465e-07	-0.37707332041459	1	1	0.0108065918670473
CAMTA1-DT	2.80691355408537e-07	0.136241790686952	1	1	0.010836370466902
SPRING1	2.81025659903155e-07	0.183447920302334	1	1	0.0108492766262212
LGMN	2.82665421982365e-07	0.46280978623606	1	1	0.0109125812810512
APBA2	2.82813486012639e-07	-1.46839811798071	1	1	0.0109182974410039
TRAF3IP3	2.84443469969463e-07	-0.780631040903804	1	1	0.0109812246016411
ACRBP	2.86278154010402e-07	-0.23186127678587	1	1	0.0110520544137256
DGCR2	2.86584782362859e-07	-0.835746876724622	1	1	0.0110638921079005
ABHD5	2.87133304608895e-07	0.458304155416585	1	1	0.011085068357731
ZNF277	2.87386672140327e-07	0.447181011676907	1	1	0.0110948498646495
MIATNB	2.89166002524093e-07	-0.641052008796095	1	1	0.0111635426934451
FOSB	2.91010615384467e-07	1.13381066680912	1	1	0.0112347558175327
PECAM1	2.91014687540159e-07	-1.17191911916728	1	1	0.0112349130271754
ENSG00000289970	2.9288518099145e-07	0.0530706003098556	1	1	0.0113071252973559
CUL3	2.94881457345132e-07	-0.847428744456822	1	1	0.0113841935422662
ENSG00000286010	2.96742854610423e-07	-0.0842896093556897	1	1	0.01145605464509
ENSG00000262898	2.97468137779454e-07	0.166563152257675	1	1	0.0114840549271136
ZFAND5	2.98262429852057e-07	0.625018008526515	1	1	0.0115147193668685
ELK3	2.98938665109631e-07	0.46747396285795	1	1	0.0115408261052224
ADRA2B	2.99448180461576e-07	0.0411173869133235	1	0.667	0.0115604964548996
MYBL1	3.02189668829805e-07	-1.14946237174598	1	1	0.0116663343548435
TSNARE1	3.0232548383504e-07	0.292295092767176	1	1	0.0116715776289355
TRA2B	3.03627375271499e-07	0.409292070769695	1	1	0.0117218384497315
PAPOLA-DT	3.06115748829058e-07	0.0817369468068687	1	1	0.0118179045992946
ALDH1A3	3.11693297450894e-07	0.0668107963532418	1	0.333	0.0120332314413892
CRYBG2	3.12774419682751e-07	-0.100310873956392	1	1	0.0120749692462723
MIDN	3.13838600100798e-07	1.10404650352631	1	1	0.0121160529954914
PKN2	3.14763245489947e-07	-0.752037371354366	1	1	0.0121517498553849
TEN1	3.16378932974114e-07	0.304831108518075	1	1	0.0122141250863987
FAM81B	3.18718912561063e-07	-0.0739050250014672	1	1	0.0123044623383324
SYNE1	3.19011938393069e-07	-1.15853637709816	1	1	0.0123157748936028
MGME1	3.19073952399314e-07	0.169916610496194	1	1	0.0123181690063279
ABCD3	3.19871449959176e-07	-0.499553255884948	1	1	0.012348957197124
LINC01503	3.21598139731728e-07	0.281209164408842	1	1	0.0124156177824831
ENSG00000267262	3.23832787273956e-07	0.375672551437654	1	1	0.0125018885854984
SURF4	3.24315919926664e-07	0.320616805497817	1	1	0.0125205404046888
ARF5	3.28451773614644e-07	0.345523561681572	1	1	0.0126802091721669
LINC00324	3.2845265203497e-07	0.23873086396153	1	1	0.012680243084462
KAZN	3.30573606730847e-07	-0.277312062762006	1	1	0.0127621246614511
ALS2	3.33454804237239e-07	-0.297924993489712	1	1	0.0128733561723829
FTH1	3.34463345094535e-07	1.39843633705949	1	1	0.0129122919007196
LINC01331	3.34828084268733e-07	-0.0792947478771528	0.667	1	0.0129263730212787
CHSY1	3.35352455137483e-07	0.932929894740869	1	1	0.0129466168830377
NXT1-AS1	3.36156759184833e-07	0.092467541267345	1	1	0.0129776678450896
BASP1-AS1	3.3795542077737e-07	0.168693438060975	1	1	0.0130471069745311
ACAD9-DT	3.38452382159959e-07	0.132515630460394	1	1	0.0130662926656674
C5orf15	3.39271924440619e-07	0.219643693123778	1	1	0.0130979319149546
ETV3L	3.41590865183211e-07	0.0502303715939427	1	0.667	0.0131874569412631
HOMER3	3.44349817900863e-07	0.218204720711423	1	1	0.0132939690698807
SRGAP1	3.45467580593081e-07	0.580473711265958	1	1	0.0133371214163765
ADAM18	3.46959292597477e-07	-0.0780167896831838	0.667	1	0.0133947104500182
ULK1	3.48647334371835e-07	-0.47134016976294	1	1	0.0134598789907591
MTG2	3.49533158179524e-07	0.171138422554366	1	1	0.0134940771046787
SF3A2	3.57678618905143e-07	-0.5902237082063	1	1	0.013808540761452
ENSG00000272625	3.58573980259175e-07	0.0571548081300688	1	1	0.0138431070818857
GCC2-AS1	3.63134398303889e-07	0.101292440172013	1	1	0.0140191665809199
HCG18	3.64159433654493e-07	0.415242404813884	1	1	0.0140587390956654
RAB26	3.64718722816857e-07	0.0716833459938311	1	1	0.0140803310130676
PCNA	3.64874579756293e-07	0.310299249828864	1	1	0.0140863480260714
LRRC4C	3.66070807793087e-07	-0.130522307546293	1	1	0.0141325296056599
DZIP3	3.6630448443881e-07	-0.465568039493744	1	1	0.0141415509262447
NACA	3.66881519859074e-07	0.42980207839431	1	1	0.0141638279556794
IL23A	3.69601359748651e-07	0.272594185213155	1	1	0.0142688300944564
PRDX1	3.72203184581943e-07	0.569443199648479	1	1	0.0143692761439705
DMXL2	3.73311616993744e-07	0.568064901176504	1	1	0.0144120682856605
GSK3B	3.74849379029783e-07	-0.637031306691529	1	1	0.0144714351268238
ADCY9	3.75357586890804e-07	-0.848181278905503	1	1	0.0144910549995064
FAM228B	3.75576255475183e-07	-0.465542736945866	1	1	0.0144994969188749
HCFC2	3.75916014380184e-07	-0.39675501116713	1	1	0.0145126136511614
C1orf122	3.76466532910545e-07	0.230945376592761	1	1	0.0145338669695445
NCALD	3.78121441054546e-07	-1.29280298453818	1	1	0.0145977563533518
ENSG00000286044	3.7974611354866e-07	-0.276292678289331	1	1	0.0146604784596596
SLC6A6	3.80896667640209e-07	0.554312483332558	1	1	0.0147048967509179
CDAN1	3.86006468792858e-07	-0.260083510427859	1	1	0.0149021657342171
PIAS1	3.91532221817862e-07	-0.733764268379843	1	1	0.0151154929555004
ZNF235	3.91625653421091e-07	-0.388279104878121	1	1	0.0151190999759746
DHCR7	3.92119727110911e-07	0.199247756478388	1	1	0.0151381741848438
[truncated: 29,774 more rows]
