# Supplementary material for: Single-Cell Transcriptomic Profile Associated with Sub-Subtype A6 and CRF63-02A6 HIV-1 Strain Infection
Source: Viruses. 2026 Feb 4;18(2):204. doi: 10.3390/v18020204 (PMC12944885; doi:10.3390/v18020204)
Supplement: Supplementary file 1 [file viruses-18-00204-s001.zip › Supplementary Table 4 'The level of gene expression within the study groups'.csv]

gene	state	n	mean	sd	min	max	ci_low	ci_high
ANKRD44	HIV	3	1.4354121432709	0.169236856220013	1.33525578958283	1.63080942455466	1.01500448651669	1.8558198000251
ANKRD44	Control	3	2.34406296428891	0.103038499345815	2.25614825908932	2.45744787485159	2.08810114230181	2.60002478627601
APBA2	HIV	3	0.320515896089636	0.14035568764117	0.190748421484511	0.469483050034137	-0.0281469606384447	0.669178752817716
APBA2	Control	3	0.970959984686991	0.148803553552111	0.79977658521057	1.06938446890512	0.601311465665732	1.34060850370825
AREG	HIV	3	1.1600835741572	0.477983544539945	0.668209719911674	1.62284612818603	-0.0272933744305743	2.34746052274497
AREG	Control	3	0.172514442817643	0.0631052327435896	0.105040667355435	0.230078575842303	0.0157523543505101	0.329276531284776
ARHGEF18	HIV	3	0.51448421801138	0.132631210009105	0.435426371210005	0.667606409314823	0.185010027472683	0.843958408550077
ARHGEF18	Control	3	1.53166361383191	0.139719965449068	1.42249777454269	1.68912404994294	1.18457997857543	1.8787472490884
ATF3	HIV	3	0.973272341688757	0.524930851238229	0.427153356858644	1.47407717299747	-0.33072818193333	2.27727286531084
ATF3	Control	3	0.156410137773337	0.0618598391710592	0.100915616826719	0.223104905367749	0.00274177844569853	0.310078497100976
C15orf48	HIV	3	0.688345179267843	0.291291186820683	0.352050205374659	0.861953748528299	-0.0352622430139254	1.41195260154961
C15orf48	Control	3	0.0213221051761244	0.0191505788006313	0.0101700579175567	0.0434350133323133	-0.0262505698243701	0.0688947801766189
CREM	HIV	3	1.88357766403839	0.286374104078793	1.67962708566009	2.21097089544	1.17218495242755	2.59497037564923
CREM	Control	3	0.536591278969975	0.0531950395532759	0.48560657856412	0.591750655927677	0.404447475137632	0.668735082802318
DDIT4	HIV	3	1.08189690064582	0.178335016762032	0.91226852441909	1.26782013230884	0.638888160181625	1.52490564111001
DDIT4	Control	3	0.278384878635336	0.111749038305311	0.170542268412984	0.393668437025578	0.000784878329281702	0.555984878941391
DISC1	HIV	3	0.300169377284732	0.069332221199934	0.252003415922326	0.37963274276997	0.12793859196256	0.472400162606904
DISC1	Control	3	0.954031932970084	0.186722315559037	0.751041617934225	1.11846691992026	0.490187987264535	1.41787587867563
DOCK4	HIV	3	1.6607192921626	0.404892230814335	1.20866813440769	1.99006491581909	0.654911232401994	2.66652735192321
DOCK4	Control	3	0.265766140453269	0.204786198072243	0.137122729781775	0.501917824515046	-0.242950977023964	0.774483257930501
DUSP2	HIV	3	1.74902477475445	0.301690181345463	1.41004495183415	1.98805945783655	0.999584818009393	2.49846473149951
DUSP2	Control	3	0.707431800123734	0.26248184380639	0.508524930663258	1.00493513081223	0.0553907532745199	1.35947284697295
FAM117B	HIV	3	0.278887504960775	0.0805547797092642	0.186338554821127	0.333229904487652	0.078778338823252	0.478996671098299
FAM117B	Control	3	1.05690086218559	0.223917590318847	0.873093506125221	1.30628542523923	0.500658731750282	1.6131429926209
FAM177A1	HIV	3	1.50553697100134	0.227077447843656	1.29638233470876	1.74706289595755	0.9414453193249	2.06962862267779
FAM177A1	Control	3	0.554827517006623	0.0207754402641698	0.535456185543392	0.576768082010624	0.503218462368183	0.606436571645063
FCHSD2	HIV	3	0.6844257819548	0.129284742948693	0.536427417686741	0.775363319669991	0.363264676442004	1.0055868874676
FCHSD2	Control	3	1.50839317696222	0.105330600250734	1.41646884402953	1.62332615689585	1.24673746067807	1.77004889324636
GPR141	HIV	3	0.101217070202688	0.0310371438556696	0.0797999624371809	0.136811059985542	0.0241165306857987	0.178317609719576
GPR141	Control	3	0.776243960381739	0.233073123467284	0.516086469720355	0.966002190649674	0.197258224781218	1.35522969598226
GRAMD1B	HIV	3	1.14830398599438	0.203815927326012	1.01909912061452	1.38326048908884	0.641997154668469	1.65461081732029
GRAMD1B	Control	3	0.304227596347295	0.0695847185023365	0.252945131247788	0.383437612988512	0.13136957295411	0.47708561974048
H1-4	HIV	3	0.217454810698688	0.0213846928952317	0.192799722949726	0.230965602768443	0.164332288623444	0.270577332773932
H1-4	Control	3	0.789660112506994	0.223658388849212	0.548310803251568	0.989933498871286	0.234061874217347	1.34525835079664
IER3	HIV	3	1.4363296657993	0.425989573493064	0.955337158764372	1.76599863295156	0.378112901472743	2.49454643012586
IER3	Control	3	0.151681361688247	0.076378153940178	0.0765076582032846	0.229209521966826	-0.0380524908684212	0.341415214244915
INPP4B	HIV	3	0.603321425674427	0.18412025691142	0.395796699792979	0.747088602275507	0.145941351983609	1.06070149936525
INPP4B	Control	3	1.63666363867059	0.239313849697313	1.41131018656792	1.88784301767849	1.04217507969334	2.23115219764783
INSIG1	HIV	3	1.26920177749247	0.520615744772564	0.716912970496174	1.7509515285744	-0.0240794274280454	2.56248298241298
INSIG1	Control	3	0.36100259267314	0.0433913618457783	0.332356590251106	0.410925666802044	0.253212474347837	0.468792710998442
KLF12	HIV	3	1.28407254726318	0.178582641295189	1.14899318324264	1.48654530095649	0.840448673357819	1.72769642116854
KLF12	Control	3	2.37002502965813	0.152065953021162	2.24268000588348	2.53839466547018	1.992272261085	2.74777779823125
KYNU	HIV	3	1.72045312865886	0.197183876735664	1.49668642695317	1.86877586274361	1.23062122431067	2.21028503300705
KYNU	Control	3	0.675476617054902	0.131951384337269	0.536050840584514	0.798401416271039	0.347691207105029	1.00326202700477
MAP3K1	HIV	3	0.66630042760961	0.164374835637168	0.476656066676489	0.767856764700934	0.25797069954056	1.07463015567866
MAP3K1	Control	3	1.52766138404512	0.0979157383856966	1.45563470786407	1.63915061406379	1.28442520574733	1.77089756234291
METRNL	HIV	3	1.34748003315974	0.243720590901186	1.09680168965168	1.5835892482525	0.742044522172036	1.95291554414745
METRNL	Control	3	0.374617098896781	0.164401782511326	0.221486476729419	0.548348275946237	-0.0337795689185805	0.783013766712143
NR3C2	HIV	3	0.306056169736233	0.108502227144374	0.206428913410397	0.421661443592423	0.0365216954779926	0.575590643994474
NR3C2	Control	3	1.00715027046477	0.192020911432404	0.844371562994782	1.21892117858201	0.530143882930869	1.48415665799868
NR4A1	HIV	3	0.90381950855479	0.478528674679438	0.362559890733639	1.27072087129896	-0.284911618370306	2.09255063547989
NR4A1	Control	3	0.0849564254189067	0.0550291678763516	0.0520052642399726	0.148483839658972	-0.0517436057489782	0.221656456586792
NR4A2	HIV	3	1.69316707039098	0.314847455594773	1.44907835919732	2.04854476285884	0.91104263249937	2.4752915082826
NR4A2	Control	3	0.696182662056566	0.0412758481192338	0.666818010295821	0.743376271488803	0.593647771159099	0.798717552954034
NR4A3	HIV	3	0.894535795033256	0.0999217698878834	0.796704373842229	0.996424327606978	0.646316358229927	1.14275523183659
NR4A3	Control	3	0.137689879821274	0.0409374560040328	0.113070060090521	0.184946515733607	0.0359956015385358	0.239384158104011
OLR1	HIV	3	0.898759292019142	0.478046897517623	0.369301886867857	1.29870995406911	-0.28877503408963	2.08629361812791
OLR1	Control	3	0.0151153937030622	0.0115698049367695	0.00784399292712092	0.0284570424909382	-0.0136255950579621	0.0438563824640864
OOEP	HIV	3	1.18036002484427	0.449619556204583	0.875504759467008	1.69673160335482	0.0634431293360205	2.29727692035252
OOEP	Control	3	0.35929634497922	0.0562196365553155	0.297751536752679	0.40795239999717	0.219639025671264	0.498953664287177
PACS1	HIV	3	0.947050358411593	0.185572157921988	0.736740007356659	1.08776102543034	0.486063562666694	1.40803715415649
PACS1	Control	3	1.85226655742975	0.181058272270231	1.66674088106219	2.02849954305411	1.40249287525891	2.30204023960058
PLCB1	HIV	3	0.707376218159186	0.18841769785783	0.515582287901615	0.892225671186343	0.239320709349372	1.175431726969
PLCB1	Control	3	1.62362050226053	0.205797229329936	1.43888256063976	1.84543606164771	1.11239184390831	2.13484916061276
PPARG	HIV	3	0.764536189025097	0.625512819960894	0.226043192536072	1.45065827720578	-0.789323796223055	2.31839617427325
PPARG	Control	3	0.0525897500341196	0.0192087666825048	0.0389822450999558	0.0745626677571717	0.00487252832189619	0.100306971746343
PPP2R2B	HIV	3	0.302577583496495	0.0274974092290949	0.270845202030689	0.319392188270685	0.234270232255069	0.370884934737922
PPP2R2B	Control	3	1.0521942788672	0.139268547859408	0.919548786924018	1.1972546176597	0.706232027068943	1.39815653066546
PRKCA	HIV	3	0.839307093450429	0.152356516995548	0.688705457130764	0.993359855233224	0.460832523950858	1.21778166295
PRKCA	Control	3	1.73731021894759	0.314022334814489	1.47832870456459	2.08658827824788	0.957235494703029	2.51738494319215
RAP1GAP2	HIV	3	0.573007743216193	0.109253828307011	0.470821889974146	0.688170456379969	0.301606188165651	0.844409298266734
RAP1GAP2	Control	3	1.72086451977308	0.227278427132433	1.50734269446622	1.95976855948203	1.1562736078661	2.28545543168005
RGS1	HIV	3	1.40224146936536	0.101706707478909	1.33120921779837	1.51875184663742	1.14958800177905	1.65489493695168
RGS1	Control	3	0.126720769716161	0.0203392094194461	0.111423780619813	0.149802508681752	0.0761953725701273	0.177246166862194
SAMHD1	HIV	3	0.962689123704939	0.0903587192240512	0.858767437004966	1.02270666705464	0.738225621695014	1.18715262571486
SAMHD1	Control	3	1.79728822239159	0.0283763207773415	1.77324111674161	1.82858658035833	1.72679753382787	1.8677789109553
SKAP1	HIV	3	1.30584811486482	0.253515011438234	1.10933008285942	1.59200433240887	0.676081914456283	1.93561431527335
SKAP1	Control	3	2.53498219378755	0.111995315472034	2.4483718906962	2.66145550171834	2.25677040708409	2.813193980491
SKIL	HIV	3	1.55635304474368	0.152360320214648	1.3838143436543	1.67239595143644	1.17786902752412	1.93483706196325
SKIL	Control	3	0.420247042863601	0.0898792639678637	0.325775922381996	0.504693994339043	0.196974573736668	0.643519511990534
SLC30A4-AS1	HIV	3	0.714981318656875	0.290812417854269	0.443733972224501	1.02204162788851	-0.00743677558021061	1.43739941289396
SLC30A4-AS1	Control	3	0.0379783299584955	0.0158908044963943	0.0233497727564606	0.0548854002899072	-0.00149661676104928	0.0774532766780403
SLC7A5	HIV	3	0.989878110611023	0.0661664242601853	0.914520833195509	1.03846345618978	0.825511600854625	1.15424462036742
SLC7A5	Control	3	0.178107131089348	0.0943471590071758	0.117540576989905	0.286813337223074	-0.0562642045968821	0.412478466775579
SORL1	HIV	3	0.654498888798488	0.14231429978612	0.551145928035741	0.816818868988003	0.300970569778446	1.00802720781853
SORL1	Control	3	1.4347403045524	0.0416169580609964	1.39772855251588	1.47978989652456	1.33135804958474	1.53812255952005
SRGN	HIV	3	3.04334108599319	0.326917640749846	2.68060632542675	3.31522235438785	2.23123264597005	3.85544952601633
SRGN	Control	3	1.86539718139904	0.297444423093341	1.60238383803825	2.18819204074393	1.12650427284305	2.60429008995503
SSBP2	HIV	3	0.455392964395065	0.0268317067900939	0.43404767563304	0.485513602889067	0.388739309687165	0.522046619102964
SSBP2	Control	3	1.20017675438203	0.221891942077753	0.961414025431961	1.40005845057858	0.648966613133166	1.7513868956309
ST6GAL1	HIV	3	0.53980574689676	0.0558276147135286	0.489913122695369	0.600104104232862	0.401122263829816	0.678489229963704
ST6GAL1	Control	3	1.30538917269023	0.0524854379627455	1.25570008424959	1.360283127314	1.17500811692924	1.43577022845122
STIM1	HIV	3	0.611041645914259	0.0480945555236143	0.560314872194563	0.655980070245517	0.491568146808178	0.730515145020339
STIM1	Control	3	1.38305218551303	0.00454923752498659	1.37917761444435	1.38806133307781	1.3717512530175	1.39435311800856
TBC1D5	HIV	3	0.730087835099791	0.179890914355072	0.539002770097489	0.896168403562424	0.283214030749108	1.17696163945047
TBC1D5	Control	3	1.68134115796828	0.024903148452429	1.65602390386871	1.70580843805247	1.61947830775628	1.74320400818027
THBS1	HIV	3	0.771380673069709	0.20767576253226	0.53158068219305	0.892374114904222	0.255485479546817	1.2872758665926
THBS1	Control	3	0.0500952567851408	0.0291029920823314	0.0168765961032556	0.0711062442027503	-0.0222005833713498	0.122391096941631
TRERF1	HIV	3	0.239483214985587	0.00613168760582734	0.233809419360513	0.245988031185864	0.224251258567279	0.254715171403894
TRERF1	Control	3	0.946345506523653	0.0828612235500653	0.88261663067825	1.04001573022588	0.740506816261161	1.15218419678614
