# Supplementary material for: Single-Cell Transcriptomic Profile Associated with Sub-Subtype A6 and CRF63-02A6 HIV-1 Strain Infection
Source: Viruses. 2026 Feb 4;18(2):204. doi: 10.3390/v18020204 (PMC12944885; doi:10.3390/v18020204)
Supplement: Supplementary file 1 [file viruses-18-00204-s001.zip › Supplementary Table 5 'Results of pseudobulk RNAseq analysis'.csv]

gene	p_val	avg_log2FC	pct.1	pct.2	p_val_adj
RGS1	3.94117537489717e-169	2.86418214606325	1	1	1.5215301652328e-164
PID1	1.70889878059267e-102	1.80931321632857	1	1	6.59737463235607e-98
ENSG00000290574	1.92560878197677e-82	-1.24304970628701	1	1	7.43400526369951e-78
UQCRB	1.28373069683762e-58	1.38926614790502	1	1	4.95597072821131e-54
LINGO1	1.35082754404837e-58	1.21318655879585	1	1	5.21500481655316e-54
CXCR6	7.95803857686222e-58	0.345830312821472	1	1	3.07228037298343e-53
BAIAP2L1	3.03608324056757e-53	0.702200857879038	1	1	1.17211029585352e-48
SC5D	6.52724625677494e-52	1.53107696654505	1	1	2.51990868989053e-47
TRERF1	1.29971501352648e-51	-1.66530567020662	1	1	5.01767978122033e-47
SEMA6B	2.98104375328054e-51	1.40865128818229	1	1	1.15086175139148e-46
ENSG00000222031	6.22715045254064e-51	-1.0630041105536	1	1	2.40405370370784e-46
NR4A3	2.16749308920683e-48	1.89219817813858	1	1	8.36782382019189e-44
ENSG00000290778	7.54512061414943e-48	-1.07550302242359	1	1	2.91286926429853e-43
OTULIN	1.80300640803857e-47	1.31421102035268	1	1	6.96068653887369e-43
CXCR4	7.44135790574999e-47	1.81086344749248	1	1	2.87281063309384e-42
AGO2	4.88336677656051e-46	0.899548929070487	1	1	1.88527257775895e-41
ID3	9.8147444849071e-45	0.680005818034155	1	1	3.78908025584323e-40
SERPINB2	1.80343800926553e-44	1.10223745838687	1	1	6.9623527785705e-40
AATK	2.86185855849349e-44	0.658911503926882	1	1	1.104849115092e-39
SLCO4A1	3.36395044527333e-44	0.302652964829214	1	1	1.29868670890222e-39
TFDP1	5.94855973159489e-44	0.645607139099425	1	1	2.29650096997952e-39
CKS2	2.15400385470285e-43	1.04330751706894	1	1	8.31574728146581e-39
GK	1.54136355744015e-42	1.58654085762502	1	1	5.95058814985345e-38
LIMCH1	5.03152305258252e-42	-0.589015082792153	1	1	1.94246978968001e-37
GPR171	1.13148158943751e-41	0.705744527254685	1	1	4.36819782418243e-37
RGS16	1.49456816099314e-41	0.372169381306993	1	1	5.7699298423301e-37
MAP2K6	1.85323442938962e-41	-1.27276247475768	1	1	7.15459683810158e-37
BIRC2	2.14928855247274e-41	0.84943714645626	1	1	8.29754338567626e-37
CREM	4.53046898630629e-41	2.54525029835418	1	1	1.74903285685341e-36
REPS1	1.4927731620868e-40	-1.15919401318009	1	1	5.76300006955228e-36
SMAD7	2.05049318760963e-40	1.33736762289899	1	1	7.91613400008575e-36
SKIL	3.50876990141292e-40	2.25738893465163	1	1	1.35459570813947e-35
ZFPM2	7.26260573553293e-40	-0.565578304917588	1	1	2.80380157025984e-35
SLC38A2	1.58063694298689e-39	1.32137427742233	1	1	6.10220698209517e-35
MGAT4C	1.85338083705863e-39	-0.426956940167329	1	1	7.15516205954854e-35
ANO10	2.45927202521167e-39	-0.875749203672171	1	1	9.49426558053218e-35
TANC2	3.84069502479062e-39	-0.982948850028456	1	1	1.48273872127067e-34
GPR132	4.03715396276351e-39	1.45540563136761	1	1	1.55858365886448e-34
ELL2	4.09239995321993e-39	1.36782994125928	1	1	1.57991192594009e-34
ADGRL3-AS1	4.60477121696287e-39	-0.612695151337847	1	1	1.77771797602069e-34
CSMD1	1.02813662849248e-38	-0.548143248369597	1	1	3.96922426795808e-34
SLC1A4	2.87327534743151e-38	0.963206905392564	1	1	1.10925668062941e-33
SOCS1	3.28481835074193e-38	1.16520029880733	1	1	1.26813697248743e-33
DSCAM	1.02716663756612e-37	-0.444300905675886	1	1	3.96547952098776e-33
SERPINE1	1.96658506749633e-37	0.984341703547544	1	1	7.59219831157632e-33
ENSG00000233290	2.1936878422698e-37	-0.602152315969868	1	1	8.46895128386677e-33
CRY2	5.45085851833106e-37	-0.962147382434052	1	1	2.10435843958689e-32
NCS1	5.57894993335263e-37	0.245361863756067	1	1	2.15380941127011e-32
ENSG00000289019	6.11152987964494e-37	-0.383568374472277	1	1	2.35941722533572e-32
DGKG	1.59354134505845e-36	-0.533186848381514	1	1	6.15202571673265e-32
CCND2	4.64107932601315e-36	0.807876282653804	1	1	1.79173508460064e-31
GNG4	5.13523878280018e-36	0.373491286383037	1	1	1.98251028448784e-31
LRP1B	5.76320230691751e-36	-0.61787621324886	1	1	2.22494188260857e-31
FAM177A1	6.91851743556443e-36	1.86582238439131	1	1	2.670962841174e-31
RBKS	6.96373892686435e-35	0.951980631169191	1	1	2.68842105010525e-30
ARRDC2	7.27992110973085e-35	0.683249467728504	1	1	2.81048634362269e-30
COPS9	1.09038566473273e-34	0.944441999054539	1	1	4.20954289726719e-30
SGPP1	3.1462317162363e-34	-1.22021516976439	1	1	1.21463421637019e-29
EIF2S2	3.74216520515075e-34	0.687643651955748	1	1	1.4447002991005e-29
CXCL3	6.1478020734436e-34	0.345106518943922	1	1	2.37342046847364e-29
AMZ2P1	9.42568293578197e-34	0.361568934184708	1	1	3.63887915418799e-29
CHMP1B	1.05543754344959e-33	1.32480062149975	1	1	4.0746221802415e-29
ENSG00000223393	1.07683374440487e-33	0.389081132062145	1	1	4.15722435364945e-29
AGTPBP1	1.92477414481362e-33	-1.41354711076048	1	1	7.43078306346747e-29
ENSG00000225450	2.92586852141924e-33	0.578049634082504	1	1	1.12956080137911e-28
SLC30A4-AS1	4.46900341272936e-33	1.94871950253121	1	1	1.7253034575183e-28
MRPL50	5.71060401037469e-33	0.543370391841405	1	1	2.20463578424525e-28
RPL22L1	6.6876825701353e-33	0.843869525143998	1	1	2.58184673302644e-28
ATP5MG	1.18432144403606e-31	0.76194945681285	1	1	4.57219136684562e-27
RBFOX1	2.36839394176285e-31	-0.707520773000029	1	1	9.14342165156966e-27
ENSG00000289888	4.37284501442646e-31	0.868829639150222	1	1	1.68818054626948e-26
STIM1	9.45009055834219e-31	-1.49612644513873	1	1	3.64830196095358e-26
PMEPA1	1.00191872658488e-30	1.13048773616749	1	1	3.8680074358536e-26
TLE1-DT	1.47669740082287e-30	-0.877957725654318	1	1	5.70093798561678e-26
SNHG9	1.63454260607741e-30	0.497949559678335	1	1	6.31031518502244e-26
H1-3	1.7102906615119e-30	-1.41282286950283	1	1	6.60274812783282e-26
GNG12-AS1	3.40348758929347e-30	-0.375206643138293	1	1	1.31395041872264e-25
SAMSN1	4.12168401311928e-30	1.78776581346512	1	1	1.59121733010483e-25
SRSF3	6.82154863351422e-30	0.924425433875907	1	1	2.6335270654545e-25
LINC00486	1.15750429651141e-29	1.35315385160458	1	1	4.46866108711196e-25
CXCL8	1.22501182087508e-29	1.62345873746977	1	1	4.72928063567033e-25
ENSG00000285939	7.16823651447773e-29	-0.456891286617924	1	1	2.76736938877927e-24
SNHG25	8.84742084112988e-29	0.75013887677615	1	1	3.4156352899266e-24
CCRL2	1.6653453446329e-28	0.594018108151093	1	1	6.42923223748977e-24
SOD2	2.39365216044674e-28	1.17696931507459	1	1	9.24093353062067e-24
CDH4	9.15338031676172e-28	-0.346658216063954	1	1	3.53375400508903e-23
DPEP2	9.65013070941387e-28	-0.839560084128446	1	1	3.72552946167632e-23
KPNA6	9.78825034438696e-28	-1.09492607745677	1	1	3.77885192795403e-23
DGLUCY	1.15320853649413e-27	-1.11040666294434	1	1	4.45207687598926e-23
OSM	1.30088955271775e-27	1.25995532201048	1	1	5.02221420722215e-23
IL21R	1.7696762058607e-27	1.60757492877887	1	1	6.83201196034582e-23
STARD9	2.40899743918252e-27	-0.50198528082282	1	1	9.30017551370803e-23
GRAMD1B	2.64106288753948e-27	1.87307351755159	1	1	1.01960873836349e-22
GEM	2.89113555098727e-27	0.449724836155146	1	1	1.11615179081414e-22
HMGB3	2.98143262625319e-27	0.208558036422715	1	1	1.15101187969131e-22
FABP5	2.99411730673084e-27	0.746497603456467	1	1	1.15590892743651e-22
SNRPG	6.91126433257388e-27	0.873833536419199	1	1	2.66816270823347e-22
ENSG00000271204	8.43875113825514e-27	0.467225539334009	1	1	3.25786426443478e-22
CAMK2G	1.02644145980141e-26	-0.916638226474672	1	1	3.96267989970933e-22
ARID5A	1.79812244061606e-26	0.856003271953942	1	1	6.94183149424237e-22
PPP2R2B	1.85541413200307e-26	-1.68949290359712	1	1	7.16301179801104e-22
PFDN4	2.06202769343406e-26	0.431012592446607	1	1	7.96066411327152e-22
SLC27A2	3.89173406077217e-26	0.378315293876086	1	1	1.5024428515017e-21
NDUFS5	7.3191294518553e-26	0.959675469081544	1	1	2.82562311618326e-21
DPH1-AS1	8.99325451676828e-26	0.63506638265022	1	1	3.47193583874356e-21
JMJD6	9.54214536838303e-26	1.28643052255266	1	1	3.68384064091795e-21
ST6GAL1	1.27058970407135e-25	-1.52585642729631	1	1	4.90523861153786e-21
ENSG00000261218	1.56986638732268e-25	-0.370239731943581	1	1	6.06062617489794e-21
LINC01609	1.57651626193766e-25	-0.280767621914243	1	1	6.08629868083654e-21
TTC28	1.69924083921753e-25	-0.666944626594581	1	1	6.56008918388319e-21
SRSF6	2.03835135439581e-25	0.454150829024698	1	1	7.86925923878048e-21
ZNF394	2.49088286502019e-25	-0.922491179006703	1	1	9.61630238869696e-21
MCEMP1	2.79156068981509e-25	0.576676575463093	1	1	1.07770991991001e-20
SNRPB2	4.66081459002088e-25	0.75863776544907	1	1	1.79935408062346e-20
ENSG00000253645	4.76831013448844e-25	0.485989221700863	1	1	1.84085381052061e-20
TTBK2	5.11093392719723e-25	-0.801732857396286	1	1	1.97312715193376e-20
STX17-DT	5.4822926046543e-25	0.568352814974054	1	1	2.11649388295284e-20
TENM2	6.37300231586397e-25	-0.48477783748971	1	1	2.46036127406245e-20
SEMA3E	1.11173939823596e-24	-0.510160873068702	1	1	4.29198112082974e-20
ENSG00000287553	1.14313622407162e-24	0.44664447862454	1	0.667	4.41319170665088e-20
RAB27B	1.41169473366187e-24	-0.696301318179248	1	1	5.449988688775e-20
CD38	1.59632761113725e-24	1.61225254013855	1	1	6.16278237555645e-20
RPS24	1.93275226456109e-24	1.07296076800299	1	1	7.46158339256456e-20
RSL24D1	2.00110497644075e-24	0.607988783301197	1	1	7.72546587204715e-20
TMA7	2.07178843916723e-24	0.884710075574054	1	1	7.99834644824901e-20
LACC1	2.22903883621155e-24	0.611411907599311	1	1	8.6054273310783e-20
CLNK	4.533709581178e-24	-0.397027529569823	1	1	1.75028392090958e-19
PCDH11Y	6.41455754813187e-24	-0.269117842913008	1	1	2.47640408703179e-19
GK-AS1	6.42209804083084e-24	0.219793904332552	1	1	2.47931516964316e-19
VDAC1	1.12101434421959e-23	0.607754463781622	1	1	4.32778797729415e-19
RBSN	1.31670457506865e-23	-0.871020524916701	1	1	5.08326968251003e-19
SLA	1.42421567811522e-23	1.79733939498142	1	1	5.4983270469316e-19
IFRD1	1.76039826668426e-23	1.08713748947599	1	1	6.79619354836127e-19
KLHL32	1.78257161557518e-23	-0.410607060430626	1	1	6.88179597908953e-19
COX7C	1.83727978868353e-23	0.91268412760425	1	1	7.09300235219164e-19
FNTB	1.97521111369493e-23	-0.657970233687116	1	1	7.62550002553065e-19
CD55	3.48967834900385e-23	0.900058115707762	1	1	1.34722522341643e-18
NOCT	4.17046028703001e-23	1.13688956742579	1	1	1.6100478984108e-18
KYNU	4.80939681926483e-23	1.93008220233845	1	1	1.85671573604538e-18
ATAD2	5.53492922232138e-23	-1.17576210139469	1	1	2.13681477556939e-18
PTCH1	9.2864987124136e-23	-0.61728341637562	1	1	3.58514569291439e-18
ASTL	9.50862137679211e-23	0.516971043244894	1	1	3.67089836872436e-18
TYMS	9.70902212980459e-23	0.251773613062624	1	1	3.74826508343236e-18
SIK2	1.08949162364131e-22	0.938621270371195	1	1	4.20609136222964e-18
SORBS2	1.27800981808264e-22	-0.319757161780462	1	1	4.93388470368985e-18
B3GNT2	1.53651437430558e-22	0.711280844125121	1	1	5.93186739344413e-18
SLC38A9	1.56331489405138e-22	-0.878946051690169	1	1	6.03533347997476e-18
NME8	1.82633736842915e-22	-0.997679605504881	1	1	7.0507580445576e-18
ENSG00000285666	1.87537786392584e-22	-0.449445273308668	1	1	7.24008378147209e-18
VCL	1.89797982489509e-22	-1.37388091202975	1	1	7.32734091198997e-18
SLC7A5	2.00055339583229e-22	1.93092434439443	1	1	7.72333643995016e-18
UQCRH	2.58034397948434e-22	0.534033975645723	1	1	9.96167596719726e-18
COX6C	2.87445969937782e-22	1.10225847387137	1	1	1.1097139115418e-17
JOSD1	3.01679527378457e-22	0.848804277410814	1	1	1.16466398339727e-17
MARCHF6	3.80443063132324e-22	-1.11313024698866	1	1	1.46873848952865e-17
SLC9A9	4.82565023414509e-22	-1.31566379248181	1	1	1.86299052939405e-17
EGR2	5.67547326544523e-22	0.494382691018545	1	1	2.19107320885779e-17
KTN1	6.4798176612543e-22	0.458865787923801	1	1	2.50159840630383e-17
TMEM70	6.98471904912226e-22	0.466574468232491	1	1	2.69652063610414e-17
LINC01320	8.73559843250216e-22	-0.541624281531939	1	1	3.37246513085178e-17
PCLAF	1.2669058028233e-21	0.494189728266525	1	1	4.89101654237965e-17
FKBP8	1.26975998301196e-21	-0.943632034284094	1	1	4.90203539041598e-17
BLTP3A	1.50945030560206e-21	-0.672359066535524	1	1	5.82738384980731e-17
ENSG00000289854	1.81072477584876e-21	0.450327944683804	1	1	6.99048406964172e-17
RPL38	2.08674485557388e-21	1.53362302347734	1	1	8.05608718942853e-17
NR4A2	2.13344105041789e-21	1.8874909120634	1	1	8.2363625192433e-17
AAR2	3.12784101151711e-21	-0.577316537117951	1	1	1.20753430090629e-16
METTL16	3.27228293948459e-21	-1.19364857450666	1	1	1.26329755161742e-16
SH2D1A	4.59997719688894e-21	0.889354822624648	1	1	1.77586719663094e-16
DIPK2A	4.98989780751591e-21	0.507956444689057	1	1	1.92639994756959e-16
HSD17B7	5.09303093170638e-21	0.342292351726831	1	1	1.96621552149457e-16
HOMER1	5.77052094844165e-21	0.606100551770415	1	1	2.22776731735538e-16
NFATC3	6.25610220031957e-21	-1.05574239514623	1	1	2.41523081545537e-16
PXDNL	8.95962188788539e-21	-0.386924818680507	1	1	3.45895162603703e-16
ENSG00000254394	9.14764102455344e-21	-0.199122734504801	1	1	3.5315382939391e-16
MAFF	9.37332698890614e-21	1.35107611072323	1	1	3.6186666173371e-16
CABP4	1.05607222908945e-20	-0.323706941602593	1	1	4.07707244762274e-16
ATP1B3	1.15567173794506e-20	1.21976707575154	1	1	4.46158631151068e-16
MICAL2	1.1568415458056e-20	-0.900436600177747	1	1	4.46610247173711e-16
DYRK3	1.20423976485918e-20	0.141231197858251	1	1	4.64908803621536e-16
RPL37	1.31150354570998e-20	1.33666630734319	1	1	5.06319058856795e-16
NFE2L2	1.34001576756616e-20	1.16235091740154	1	1	5.17326487226591e-16
SKI	1.41294194460127e-20	1.46060371286703	1	1	5.45480367132767e-16
S1PR4	1.56789028182251e-20	0.770386920597124	1	1	6.052997222004e-16
NETO2	1.6175221143283e-20	0.422698461135742	1	1	6.24460587457583e-16
PSMA2	1.79490491051525e-20	0.767877021131633	1	1	6.92940989753516e-16
SEC61G	1.79679294431005e-20	1.08837577240153	1	1	6.93669884080337e-16
H3-3A	1.861684096803e-20	1.30708065210088	1	1	7.18721762411768e-16
TMEM184C	1.92323731392994e-20	0.338668722912286	1	1	7.42484997415793e-16
IL1R1	2.40658849372646e-20	0.36163762440581	1	1	9.29087553888037e-16
SLF2	2.53866632737405e-20	-0.673662209203707	1	1	9.80077522346024e-16
HSPE1	2.59150903699716e-20	1.31503574849413	1	1	1.00047797882312e-15
CCDC30	3.76715671176082e-20	-0.390382239720986	1	1	1.45434852014238e-15
ENSG00000254459	4.31401399857566e-20	-0.64014851356634	1	1	1.66546824429012e-15
ROBO2	4.82206602883962e-20	-0.299103158301626	1	1	1.86160681109382e-15
CDS2	5.40217356657102e-20	-0.809339858405613	1	1	2.08556312711041e-15
LINC02742	6.02260506647165e-20	-0.515698453231909	0.333	1	2.32508691196205e-15
RAB7B	6.13789075762871e-20	0.203762878141509	1	1	2.36959410589014e-15
SMIM26	7.32549235546285e-20	0.506943372114836	1	1	2.82807957874999e-15
ENSG00000246090	7.40352103715482e-20	-0.241372967038103	1	1	2.85820333160399e-15
MIR17HG	7.65411932758048e-20	0.202992862695823	1	1	2.95494930760572e-15
PTGDR	8.37233476555509e-20	-0.71810731750057	1	1	3.2322235595902e-15
H4C11	8.78799116006245e-20	0.159889533561673	1	1	3.39269186725371e-15
ENSG00000274265	8.80884168810062e-20	0.429206003392726	1	1	3.40074142210813e-15
SLC9A6	9.19742379732103e-20	-0.800032569378593	1	1	3.55075743119376e-15
GPR141	1.00315084661485e-19	-1.81125286180885	1	1	3.87276415844128e-15
SPATA6	1.0537910750265e-19	-0.512334144742291	1	1	4.06826582424729e-15
CDK19	1.10471755709259e-19	-1.03298151674108	1	1	4.26487260091167e-15
ROR1-AS1	1.18926312153418e-19	-0.30365693381219	0.667	1	4.59126920699484e-15
CD70	1.33290116403718e-19	0.488200522520585	1	1	5.14579823388192e-15
MRPL53	1.34059913640095e-19	0.209872528517092	1	1	5.17551702598952e-15
CERK	1.43925125550537e-19	0.509350622125922	1	1	5.55637339700404e-15
JAG1	1.62388710009688e-19	0.394869096154282	1	1	6.269178538634e-15
BCL2L11	1.72969265651392e-19	0.894067150320963	1	1	6.67765146973764e-15
LINC01344	1.83500144216224e-19	0.192808153978576	1	1	7.08420656761155e-15
FRG1-DT	1.88640940924147e-19	-0.235762697864457	1	1	7.2826721653176e-15
EPHA6	2.02748667182791e-19	-0.195034338477589	1	1	7.82731504525881e-15
RGS2	2.13075632486586e-19	1.4667306816784	1	1	8.22599786777713e-15
PRR12	2.13241186461129e-19	-0.53505936184616	1	1	8.23238924451834e-15
CMC2	2.7990838997354e-19	0.740675638506887	1	1	1.08061433033185e-14
SYF2	2.93731422277899e-19	0.494105479818321	1	1	1.13397952884606e-14
H4C3	2.99988001441388e-19	0.813871429323684	1	1	1.15813367836462e-14
POMP	3.22077535032343e-19	1.21781911230394	1	1	1.24341253174586e-14
BAZ1A	3.42891131569509e-19	0.885955320268546	1	1	1.32376550253725e-14
SELENOK	3.80250146093419e-19	1.21152484144086	1	1	1.46799371400825e-14
AVPI1	3.83675963083876e-19	0.606356145975405	1	1	1.48121942308161e-14
EIF1B	3.98188289668653e-19	0.720759236544193	1	1	1.5372457110948e-14
ENSG00000273017	4.56913972520917e-19	0.125369083239832	1	1	1.76396208231425e-14
ENSG00000236069	4.6885708417091e-19	0.16693385320109	1	1	1.81006965915021e-14
ENSG00000287421	5.37725126852665e-19	0.11220614339531	1	1	2.0759416247274e-14
TRIM62	5.88581019909892e-19	-0.646141984063747	1	1	2.27227588546413e-14
CCDC180	6.22112939104387e-19	-0.291863282017372	1	1	2.4017292127064e-14
HMGB1	6.34833355365772e-19	0.963112639094395	1	1	2.4508376517251e-14
RBM8A	6.4270670020033e-19	1.00573277670356	1	1	2.4812334867934e-14
MAP3K3	6.5972221457726e-19	-1.1723957934666	1	1	2.54692358159697e-14
DDIT3	7.64025649546442e-19	1.0694430144797	1	1	2.94959742263899e-14
CBX3	7.81360535911705e-19	0.427007558667596	1	1	3.01652048494073e-14
BIRC3	7.94121695028349e-19	1.32730289973767	1	1	3.06578621582645e-14
AGBL1	8.00005130999836e-19	-0.204748833578868	1	1	3.08849980873797e-14
LINC02865	8.18028216562818e-19	0.0884791404958583	1	1	3.15807973286241e-14
ENSG00000260177	8.60017532797512e-19	0.0953397833854261	1	1	3.32018368711807e-14
MIR4435-2HG	8.88596791192813e-19	0.744950045282762	1	1	3.43051677207898e-14
COX7B	9.90834344215041e-19	1.2151800331634	1	1	3.82521506927659e-14
MAMLD1	1.00746993574407e-18	0.320540009244057	1	1	3.88943843393356e-14
ENSG00000259001	1.01508698558547e-18	0.340212262151193	1	1	3.91884481655125e-14
HBB	1.11774351895798e-18	-0.510579773630949	1	1	4.31516062928919e-14
RGS13	1.19208157082553e-18	0.258350552517894	1	1	4.60215011232903e-14
PTMA	1.27462569444803e-18	0.821794313299878	1	1	4.92081995598606e-14
CHCHD7	1.39006421129289e-18	0.335020282783462	1	1	5.36648189411732e-14
NDUFA1	1.66881819511457e-18	1.17902001634834	1	1	6.44263952405931e-14
ENSG00000280878	1.78626255794328e-18	0.420175708929201	1	1	6.89604523119584e-14
RAP2C	1.81112206652747e-18	0.483239745963342	1	1	6.99201785003595e-14
RPL35A	1.87831147938693e-18	1.01478418647458	1	1	7.25140929732119e-14
PHLDB1	2.1203365029203e-18	0.453363650596555	1	1	8.18577110317413e-14
RNF128	2.18601596014857e-18	-0.18358821699067	1	1	8.43933321574957e-14
IL1RL2	2.338707608562e-18	0.21968092536177	1	1	9.02881459361447e-14
GADD45G	2.39483246548287e-18	0.299381762337232	1	1	9.24549021624316e-14
ENSG00000257322	2.44304225100236e-18	0.341770720894471	1	1	9.43160891421972e-14
FAM168A	2.51723098910682e-18	-0.836924644645371	1	1	9.71802195654578e-14
PPP1R12B	2.56027248819675e-18	-0.88196177648237	1	1	9.88418796793236e-14
DCAF12	2.57617957825793e-18	0.271051165308738	1	1	9.94559887982257e-14
ENSG00000271860	2.60701770835081e-18	-0.205431488389997	1	1	1.00646525648591e-13
BTG1	2.72471964417492e-18	0.78880266480606	1	1	1.05190526583017e-13
NRARP	2.77080194365881e-18	0.443642617222298	1	1	1.06969579836892e-13
NUP93	2.79630539001537e-18	-0.860407035575646	1	1	1.07954165886933e-13
PDZRN3	2.91595278049447e-18	-0.265390489429718	1	1	1.12573273043769e-13
TGIF1	3.46426360934961e-18	0.891084856538944	1	1	1.33741360902551e-13
GPR84	3.58161719873053e-18	0.437946233461632	1	1	1.38271913574191e-13
SLC25A19	3.59762056751788e-18	0.601144913793069	1	1	1.38889739629595e-13
TMCC1	3.59938981223117e-18	-1.00198461650886	1	1	1.38958043090997e-13
ADAMTS10	3.61363101431785e-18	-0.795201903186233	1	1	1.39507838938755e-13
RABGGTB	3.81732862841236e-18	0.428549150025235	1	1	1.47371789028488e-13
BOLA2B	4.57030872823223e-18	0.242600452421659	1	1	1.76441338762133e-13
TBCA	4.63929947010547e-18	0.496677517075842	1	1	1.79104795342892e-13
HAVCR2	4.87733635017386e-18	1.62859032038542	1	1	1.88294447134812e-13
ALDH1A2	4.99355402445374e-18	0.485426668432414	1	1	1.92781146668061e-13
SDS	5.02906604449833e-18	0.435736525916319	1	1	1.94152123713902e-13
EFCAB10	5.99590565836446e-18	-0.499227653233912	1	1	2.31477933846818e-13
MAP3K5	6.55124285755305e-18	-1.06775689412476	1	1	2.52917281758693e-13
ULBP2	6.88561892137609e-18	0.118262838761509	1	1	2.65826204078645e-13
ENSG00000250049	7.00008355122747e-18	-0.171890894228812	1	1	2.70245225578688e-13
ENSG00000248994	7.22188000908417e-18	-0.235006260169809	1	1	2.78807899630703e-13
RBM12	7.86111439511694e-18	0.372746627124998	1	1	3.03486182337885e-13
SLC26A3	8.42008680094589e-18	-0.670302883037132	1	1	3.25065871037317e-13
RERE	8.98646865719739e-18	-1.12507140076329	1	1	3.46931608979763e-13
LINC02955	9.44977649328064e-18	-0.297674775892272	1	1	3.64818071299592e-13
ADAMTS2	1.08549225802012e-17	0.424660627602188	1	1	4.19065141131248e-13
SEM1	1.09614992352452e-17	0.688729236347941	1	1	4.23179639475875e-13
RPS21	1.19649318748382e-17	1.30809734262786	1	1	4.61918159960005e-13
QRICH1	1.26796442446674e-17	-0.96073708101799	1	1	4.89510345709629e-13
MMP2-AS1	1.29043661955805e-17	0.296834839727327	1	1	4.98185961346582e-13
MAGOH	1.3550119420102e-17	0.47840858602603	1	1	5.23115910332457e-13
ZBTB32	1.50971164362575e-17	0.267087387258773	1	1	5.82839277138159e-13
KDM6B	1.62305181774566e-17	1.41193519112687	1	1	6.26595384758891e-13
ZFR	1.68623766116746e-17	-0.905434540679089	1	1	6.50988911470309e-13
RBIS	1.77460829712128e-17	0.698966974751663	1	1	6.85105279186643e-13
TOMM5	1.78726872966288e-17	0.527371385915578	1	1	6.8999296577365e-13
DDIT4	1.89807949204597e-17	1.81093105427486	1	1	7.32772568699266e-13
KAT7	2.03033480129689e-17	-0.796803733798217	1	1	7.83831053388679e-13
SNHG16	2.0571307570295e-17	0.650630224498868	1	1	7.9417590005881e-13
MRPL1	2.0871576461728e-17	0.608608240577137	1	1	8.05768080881472e-13
EPB41L3	2.10221696296779e-17	1.30285259714928	1	1	8.11581880723344e-13
SRSF2	2.1778402594521e-17	1.42054288863565	1	1	8.40777010564079e-13
TSC22D2	2.48176014882109e-17	1.29763179777342	1	1	9.58108323053871e-13
TCP10L	2.5334181453856e-17	-0.953533957647876	1	1	9.78051409207565e-13
KPNA3	2.62240063500122e-17	-0.902656017013091	1	1	1.01240398914857e-12
ZNF165	2.63047455403009e-17	0.371291747611117	1	1	1.01552100632886e-12
ENSG00000288692	2.64855676996373e-17	-0.18121537329625	1	1	1.0225018266122e-12
WWTR1	2.70573322130311e-17	-0.188276788517013	1	1	1.04457536741628e-12
HCG20	2.75877620490649e-17	0.296129202401149	1	1	1.0650531416662e-12
CCDC88C	2.85791791852602e-17	-1.14796961683727	1	1	1.10332779162616e-12
TGFB2	3.13071524275961e-17	-0.275309710571311	1	1	1.20864392661978e-12
NSD1	3.22209015491841e-17	-0.887565700828097	1	1	1.2439201252078e-12
LSM8	3.34087949739983e-17	0.45051927490245	1	1	1.28977993876618e-12
SERPINB9	3.46084085978603e-17	1.55064697345006	1	1	1.336092222329e-12
HSPA13	3.75066969296985e-17	0.300273244427152	1	1	1.44798354166794e-12
SUB1	3.88448502408081e-17	0.875738968935782	1	1	1.49964428839664e-12
STX8	4.00725501142563e-17	-1.32596854738257	1	1	1.54704086971098e-12
TAMALIN	4.21114124593446e-17	0.925490117846089	1	1	1.62575318940546e-12
CRY1	4.28212815947976e-17	-1.40416264214526	1	1	1.65315839724875e-12
AAGAB	4.34525022662606e-17	-0.823227504076971	1	1	1.67752730249126e-12
COX7A2	4.62607663927245e-17	0.788689005713136	1	1	1.78594314735752e-12
ATG16L1	4.98697660154774e-17	-0.92253579949252	1	1	1.92527218679352e-12
ENSG00000290018	5.08707684820458e-17	0.936694457374779	1	1	1.96391688801786e-12
HAS1	5.18543801774718e-17	0.115091236079859	1	1	2.00189020113148e-12
PTGS2	5.18563446951969e-17	1.05904261218872	1	1	2.00196604330277e-12
RNF152	5.57699682345234e-17	0.258280460643851	1	1	2.15305539366201e-12
RPL35	5.64036874653285e-17	0.972153297328665	1	1	2.17752075828647e-12
SFT2D1	5.72210928135444e-17	0.705596231721211	1	1	2.2090775091597e-12
VPS37B	5.80880955590063e-17	0.90734529392049	1	1	2.242549017151e-12
GPR183	5.8247379287584e-17	1.33977157089603	1	1	2.24869832477647e-12
WDR48	6.32349631156289e-17	-0.934953548847523	1	1	2.44124898604197e-12
SEZ6L	6.48100280694101e-17	-0.179752947191184	1	1	2.50205594364765e-12
APRG1	6.61235087111811e-17	-0.557379547546709	1	1	2.55276417730386e-12
LINC02029	6.910241815618e-17	0.122632608764324	1	1	2.66776795533749e-12
PHF5A	6.98607733999959e-17	0.407204292244911	1	1	2.69704501788024e-12
ENSG00000253300	7.36672221024634e-17	-0.210958616082586	1	1	2.8439967764877e-12
EPB41L4A	7.37374811855654e-17	-0.590874539947985	1	1	2.84670919864994e-12
EVI2A	7.43511988178271e-17	0.804363164226069	1	1	2.87040238156103e-12
ENSG00000274213	7.98280982628043e-17	0.630395140608958	1	1	3.08184356153382e-12
GNL3	7.98614954660697e-17	0.392772017879919	1	1	3.08313289396309e-12
SPPL3	8.22770051965358e-17	-1.23281963401209	1	1	3.17638606261746e-12
LINC01678	8.28288129869527e-17	0.285832429868781	1	1	3.1976891541743e-12
MRPL33	9.2898362274779e-17	0.736402480843446	1	1	3.58643417398012e-12
RPL39	1.04970723991712e-16	1.17165323375838	1	1	4.05249977042404e-12
CLEC2B	1.06589564385921e-16	1.2507805507166	1	1	4.11499672268286e-12
LINC01271	1.11826901639505e-16	0.122592591344646	1	1	4.31718936469472e-12
ENSG00000289007	1.12737569245922e-16	-0.362255782415911	1	1	4.35234659830808e-12
HNRNPAB	1.13689544554116e-16	0.544785044806887	1	1	4.3890985570562e-12
C17orf107	1.15297828348428e-16	0.157802584605785	1	1	4.4511879612194e-12
IRAK2	1.21695550765354e-16	0.974779617691637	1	1	4.69817843284725e-12
RPL37A	1.22157798176131e-16	1.49114741124002	1	1	4.71602395638773e-12
PLK3	1.36112288729059e-16	0.899992766454026	1	1	5.25475101867405e-12
RAP1GAP2	1.36906551973126e-16	-2.17205218941022	1	1	5.28541434547451e-12
PTPRA	1.37362714600214e-16	-1.11779882182072	1	1	5.30302495985585e-12
VEGFA	1.38493009742921e-16	1.21221080723069	1	1	5.34666113413522e-12
SPATC1	1.52538038888944e-16	0.14609699586235	1	1	5.88888352934656e-12
PPM1B	1.5761618986398e-16	-1.08685559893322	1	1	6.0849306258888e-12
LINC02970	1.63386501954531e-16	0.240037714877241	1	1	6.30769929445661e-12
TMEM256	1.79011000516755e-16	0.286481367939228	1	1	6.91089868594984e-12
SCHIP1	1.92205653726512e-16	0.0848285123406747	1	1	7.42029146776572e-12
ENSG00000286147	2.04160656706004e-16	-0.524523168693043	1	1	7.88182631279199e-12
ARHGEF18	2.47510868205373e-16	-1.97322645491585	1	1	9.55540457793664e-12
AMFR	2.52803160544698e-16	-0.866040392570405	1	1	9.7597188159886e-12
PRDM1	2.71517843721844e-16	0.944695988006275	1	1	1.04822178747255e-11
PIK3CB	2.74609324252497e-16	-0.966173529273403	1	1	1.06015675720919e-11
SAMHD1	2.84620499510649e-16	-1.45427208615748	1	1	1.09880590041081e-11
PTCSC1	2.87327000665144e-16	0.327850307631876	1	1	1.10925461876785e-11
MEGF9	2.88375674334527e-16	-0.880714059495661	1	1	1.11330312833588e-11
MRFAP1	2.95123623668333e-16	0.664520114838629	1	1	1.13935426153397e-11
GALNT15	3.05981066239312e-16	-0.156873776422675	1	1	1.18127050432349e-11
SNRPF	3.16380349452347e-16	0.677398779127178	1	1	1.22141797709573e-11
ENSG00000283573	3.32558735525803e-16	0.174763198782117	1	0.667	1.28387625437091e-11
CD200R1	3.33625952911062e-16	0.341596523361891	1	1	1.28799635380845e-11
ELOB	3.53717044990671e-16	1.00844287236886	1	1	1.36556002389098e-11
OLR1	3.6232891685169e-16	2.49790460532801	1	1	1.39880701639764e-11
RILPL2	3.64536281338339e-16	1.01700978005035	1	1	1.40732876773479e-11
ULK2	3.64666377765657e-16	-0.585916755385151	1	1	1.40783101800209e-11
MRNIP	4.51208625828643e-16	-0.585705572242822	1	1	1.74193602087406e-11
MIR3945HG	4.93678370134597e-16	0.36122962328945	1	1	1.90589471574163e-11
ENSG00000253836	5.3070708746615e-16	-0.182500022675161	1	1	2.04884778187182e-11
RAD51-AS1	5.52194633270881e-16	-0.745898066939083	1	1	2.13180260120556e-11
BSDC1	5.75459264840491e-16	-0.957298191863018	1	1	2.2216180378432e-11
ENSG00000246225	5.87855924942748e-16	-0.678662831174072	1	1	2.26947658383397e-11
RPL36A	5.94931423122652e-16	1.28610856909021	1	1	2.29679225210731e-11
TIPARP	6.06284370838983e-16	1.01401476929846	1	1	2.34062144206098e-11
ZSWIM6	6.88046988351149e-16	1.61542713596177	1	1	2.65627420322845e-11
PLEKHA8	8.23958588261684e-16	-0.463359732689964	1	1	3.18097452584306e-11
MYO9A	8.30406683751867e-16	-1.13886577325802	1	1	3.20586804329246e-11
MCM9	8.8383791856633e-16	-1.07062850111021	1	1	3.41214466841717e-11
AGAP1	8.90620512912348e-16	-1.41239274089153	1	1	3.43832955214941e-11
AP2A1	8.9988643924072e-16	-0.700055598770649	1	1	3.47410158733272e-11
ACP5	9.5615379946877e-16	0.251014121190827	1	1	3.69132735822913e-11
BMAL1	1.03991183771547e-15	-0.952247103958178	1	1	4.01468364068433e-11
TCF12-DT	1.0477673946289e-15	-0.248892904858032	1	1	4.04501080370432e-11
ENSG00000203279	1.09317524665236e-15	-0.230819675129348	1	1	4.2203123572261e-11
ENSG00000255829	1.15280843157399e-15	-0.439896024905799	0.667	1	4.45053223093455e-11
RNFT2	1.18156409250346e-15	-0.258323999418715	1	1	4.56154633551886e-11
COX17	1.22664367941467e-15	0.81434731985419	1	1	4.73558058874829e-11
NECTIN3	1.28547898281052e-15	0.254488540601988	1	1	4.96272016103828e-11
MRPL32	1.29677628576701e-15	0.335718121629732	1	1	5.00633452883213e-11
THOC1	1.36255615900852e-15	-0.881676232251082	1	1	5.26028430746828e-11
MTHFD1L	1.42586889850905e-15	0.721049892960873	1	1	5.50470946958405e-11
GZF1	1.45551396014596e-15	0.473641137159762	1	1	5.61915719453951e-11
FAM238A	1.49784599159676e-15	-0.342324282431642	1	1	5.78258423515845e-11
CIB1	1.54540693004852e-15	0.77871744142927	1	1	5.96619799414533e-11
UQCRQ	1.60940400037809e-15	0.720030226617544	1	1	6.21326508385967e-11
ATP5MJ	1.61314377245908e-15	0.817714012840692	1	1	6.22770284795554e-11
ATP5IF1	1.62510144018356e-15	0.456809295034705	1	1	6.27386661997267e-11
KLHL6	1.6370374973915e-15	0.670930011174964	1	1	6.31994696242961e-11
AHCYL2	1.64133127436286e-15	-0.979056042376052	1	1	6.33652351780525e-11
PTTG1	1.64430166775136e-15	0.362449583831028	1	1	6.3479910185209e-11
BABAM2	1.66687574034403e-15	-1.26862706378	1	1	6.43514048317216e-11
CEP126	1.71961401207842e-15	-0.388795929836752	1	1	6.63874185502994e-11
CENPW	1.73006227349991e-15	0.221374668849596	1	1	6.67907841307374e-11
CXCL1	1.80607685559983e-15	0.0656521720012162	1	1	6.97254030872871e-11
GZMK	1.85575520287201e-15	0.710331391854684	1	1	7.16432853620768e-11
ZNF341-AS1	2.14503631926255e-15	0.346326881752795	1	1	8.28112721414502e-11
ARHGAP26-AS1	2.17950587139703e-15	0.452150178926613	1	1	8.41420036711536e-11
LINC00544	2.36676638478353e-15	-0.132787072637133	1	1	9.13713830509528e-11
CASP4	2.50633397399338e-15	0.667661569241475	1	1	9.67595293999885e-11
DHX36	2.52065348853221e-15	0.742607359889144	1	1	9.73123485782745e-11
ITFG1	2.73913585846334e-15	-1.30076252834823	1	1	1.05747078951836e-10
UQCC5	2.74240041983843e-15	0.428446134574248	1	1	1.05873110608282e-10
SIK1	2.77658502981208e-15	1.04835039126419	1	1	1.07192841660925e-10
COPG1	2.78520258665084e-15	-0.560063278183936	1	1	1.07525531060242e-10
TUBA4A	2.84431246242477e-15	1.78567324199341	1	1	1.09807526924371e-10
RAD52	2.84780933961036e-15	-0.395249677700122	1	1	1.09942527364998e-10
ARID3B	2.84882054732376e-15	-0.866043289816116	1	1	1.09981566049981e-10
LINC02725	2.86690309104225e-15	-0.331476943285748	1	1	1.10679660732777e-10
MYL6B	2.91574260701892e-15	0.31879628573731	1	1	1.12565159086573e-10
UBE2G1	3.0389078087477e-15	-1.08781209183523	1	1	1.17320074864514e-10
PCBP3	3.05042753171769e-15	0.993565102472279	1	1	1.17764805289493e-10
ENSG00000250149	3.0922391101781e-15	-0.130819058886228	1	1	1.19378983087536e-10
LINC01440	3.09844750001252e-15	-0.170686547016825	1	1	1.19618664185483e-10
SNRNP27	3.19290048508038e-15	0.287509118035137	1	1	1.23265116127013e-10
CROCCP3	3.2352296857752e-15	-0.440029921620626	1	1	1.24899277249037e-10
GIMAP7	3.47112092902025e-15	0.540261556747382	1	1	1.34006094585756e-10
KIAA1328	3.59262713319732e-15	-1.01921750323187	1	1	1.38696963104216e-10
DMTN	3.6066363310795e-15	-0.190088347348901	1	1	1.39237802197655e-10
PDE4B	3.67296751145321e-15	1.58418113442114	1	1	1.41798583747163e-10
ENSG00000254604	3.69802765411694e-15	0.442534376330226	1	1	1.42766055614839e-10
ENSG00000269952	3.8647987364907e-15	0.113979215940519	1	1	1.4920442002096e-10
ENSG00000226644	3.96648635341929e-15	0.13209156154463	1	1	1.53130172160105e-10
NHS	4.15839884588362e-15	-0.174641647895521	1	1	1.60539145844183e-10
SLC25A42	4.32114902457245e-15	-0.671279673127908	1	1	1.66822279242644e-10
DCUN1D3	4.54013653393898e-15	0.269517815937896	1	1	1.75276511029248e-10
METRNL	4.67142157460187e-15	2.02363383434746	1	1	1.8034490130908e-10
SLC25A5	4.78739882243439e-15	0.64421715588167	1	1	1.84822318938902e-10
NEO1	5.08601817824083e-15	-0.511132192709391	1	1	1.96350817789165e-10
KDM1A	5.13284347175923e-15	-1.01617696029759	1	1	1.98158555070737e-10
TBCK	5.43209893795972e-15	-0.935777252514037	1	1	2.09711611598873e-10
CEP85L	5.45133468899791e-15	-1.32767947258887	1	1	2.10454227003453e-10
TROAP	5.47385778356178e-15	0.0855755157664118	1	1	2.11323753592186e-10
SRP19	5.53302403613529e-15	0.466482093253701	1	1	2.13607925939039e-10
MTFP1	5.86048780807767e-15	0.737802299997966	1	1	2.26249992318646e-10
SNHG8	6.36725826404092e-15	0.860400750572871	1	1	2.45814372541564e-10
LIF	6.68848953851959e-15	0.0932219193833852	1	0.667	2.58215827124087e-10
RANBP2	6.78271152372334e-15	0.415807665097181	1	1	2.61853361084863e-10
ENSG00000262265	6.95395801933888e-15	-0.373167739615267	1	1	2.68464503294597e-10
BCOR	6.97220028417301e-15	0.537610632188057	1	1	2.69168764170783e-10
FGFR2	7.31364748543247e-15	-0.148954896254023	0.667	1	2.82350674822606e-10
SOCS3	7.79604647498601e-15	0.833639336627029	1	1	3.0097417021331e-10
ENSG00000260911	7.84048653863338e-15	0.43781550833809	1	1	3.0268982331048e-10
ST3GAL3	8.12552273993923e-15	-1.14231265242112	1	1	3.13693930898094e-10
ZSWIM5	8.39448847310378e-15	-0.56074255807445	1	1	3.24077621992645e-10
PRMT9	8.60778489295862e-15	0.848739508143881	1	1	3.3231214357756e-10
ENSG00000258455	8.88924986774118e-15	0.255140689854088	1	1	3.43178380394016e-10
ATP6V1C1	9.09007202047186e-15	0.303658224040114	1	1	3.50931320422337e-10
HECTD4	9.47596571084779e-15	-0.942769864457113	1	1	3.6582913223299e-10
GPATCH8	9.52446057127173e-15	-1.21347293483065	1	1	3.67701324814516e-10
MRPS36	9.95679373165379e-15	0.393109712836154	1	1	3.84391978804226e-10
MRPL47	1.02063359665305e-14	0.381081234997139	1	1	3.94025806323877e-10
FLT1	1.06428371174604e-14	1.24682231704139	1	1	4.10877369756678e-10
EIF2B3	1.10614965752881e-14	-0.757103565963813	1	1	4.27040136785574e-10
FAM210A	1.10650829308815e-14	0.750982103917582	1	1	4.2717859162961e-10
LPXN	1.11501879274501e-14	0.646172705883957	1	1	4.30464155127137e-10
NDUFB1	1.12575483502327e-14	0.95382717951508	1	1	4.34608911609083e-10
GARNL3	1.12977166582104e-14	-0.205796692822253	1	1	4.36159649306871e-10
ENSG00000289567	1.1464937047119e-14	0.0775926568094556	1	1	4.42615359641076e-10
ENSG00000287216	1.18189966943246e-14	0.699428377673914	1	1	4.56284186381095e-10
ENSG00000278996	1.18745856064132e-14	0.20507698202562	1	1	4.58430251921187e-10
COL25A1	1.18840902653892e-14	-0.253571632140795	1	1	4.58797188785616e-10
RTRAF	1.19476483371747e-14	0.449517422228212	1	1	4.61250911704965e-10
TMEM52B	1.24233271603451e-14	0.492281624944082	1	1	4.79614968352282e-10
RPS15	1.29859651262693e-14	0.625010382279216	1	1	5.01336169664753e-10
ENSG00000227579	1.33221373854659e-14	-0.195859842228116	1	1	5.14314435903298e-10
SLC1A3	1.45331054665353e-14	0.149357164384195	1	1	5.61065069641061e-10
HTRA4	1.50765872020466e-14	0.11200768743393	1	1	5.82046725522211e-10
ARHGAP17	1.65267911037892e-14	-0.888522564232789	1	1	6.38033297352888e-10
MPP7	1.71279527506578e-14	-1.30193182449886	1	1	6.61241743891894e-10
PSMB1	1.7591562331992e-14	0.613004642226611	1	1	6.79139855388884e-10
NFIA	1.79118115025642e-14	-0.797547303415826	1	1	6.91503394867995e-10
HLA-DQB1	1.8481494418244e-14	0.868745754644176	1	1	7.13496573510729e-10
LINC01819	1.9108100630309e-14	-0.144113852324969	1	1	7.37687332933708e-10
SLC35E3	1.93905519623225e-14	-0.536648194284838	1	1	7.48591649057422e-10
ETV3	1.99294643580295e-14	0.91901408683244	1	1	7.69396901006086e-10
IER3	2.00830447305261e-14	2.92004839574613	1	1	7.7532602486669e-10
PLK2	2.03375896897364e-14	0.19326651738308	1	1	7.85152987561964e-10
ENSG00000289995	2.05461244216318e-14	0.230191228877148	1	1	7.93203679421519e-10
GADD45B	2.11460692202868e-14	1.78483174200997	1	1	8.16365148318391e-10
ECHDC1	2.14456774684495e-14	0.266643471673457	1	1	8.2793182434696e-10
ZNF330	2.14635218778728e-14	0.44464785698575	1	1	8.28620725617156e-10
ROMO1	2.18093963023718e-14	0.976290134580471	1	1	8.41973553649366e-10
KCTD13	2.23285252723926e-14	-0.513185863646039	1	1	8.62015046665989e-10
NDUFA6	2.26089904760247e-14	0.535385839485238	1	1	8.72842686317411e-10
FASLG	2.28953613666652e-14	0.720030082592598	1	1	8.83898320921475e-10
OTUD6B-AS1	2.30059014427275e-14	0.397108826338133	1	1	8.88165831097936e-10
TBC1D19	2.39049045398179e-14	-0.801455386182679	1	1	9.22872744664208e-10
PSMB4	2.55771561069994e-14	0.538768161336292	1	1	9.8743168866682e-10
ENSG00000267653	2.57844913172096e-14	-0.135443799374537	0.667	1	9.95436071792194e-10
GABARAPL2	2.60856441493039e-14	0.3225099282764	1	1	1.00706237802803e-09
MACF1	2.70487059922793e-14	-1.09054324910654	1	1	1.04424234353794e-09
GOLGA8R	2.73455258576439e-14	-0.132409958211433	1	1	1.0557013712602e-09
KCNJ15	2.80675894837165e-14	0.301957213780796	1	1	1.08357735960836e-09
COPB2	2.92451165955719e-14	0.499776787079826	1	1	1.12903697128865e-09
DDX18	2.96690965525195e-14	0.3155872686644	1	1	1.14540514150657e-09
N4BP3	3.09344655151168e-14	0.122912038602566	1	1	1.1942559756766e-09
FOSL2	3.26286057514942e-14	1.40423736533918	1	1	1.25965995364218e-09
FAM83D	3.29216729052817e-14	0.220609231909742	1	1	1.27097410418131e-09
RPL34	3.37133354721898e-14	1.13075266060524	1	1	1.30153702923936e-09
EPC1-AS1	3.46545230087459e-14	-0.452578814033565	1	1	1.33787251527564e-09
NRBF2	3.47404502415314e-14	0.724619350128526	1	1	1.34118982202456e-09
ANKRD37	3.56740937516047e-14	0.460401863851398	1	1	1.37723406337445e-09
RPS29	3.6384164742269e-14	1.53266604128994	1	1	1.40464706404004e-09
MEPCE	3.69514047707077e-14	0.233040918761798	1	1	1.42654593257794e-09
SRA1	3.75076053910868e-14	0.967296637534745	1	1	1.4480186137283e-09
ENSG00000231881	3.82165621550614e-14	0.198778313095725	1	1	1.4753885985583e-09
GPC4	3.82454966552256e-14	-0.125193242474952	1	1	1.47650564387164e-09
DTL	3.84305684643736e-14	0.272245906029601	1	1	1.48365052613561e-09
RPL26	3.87093655024077e-14	1.0364402183216	1	1	1.49441376458595e-09
SNHG15	3.90177120135978e-14	0.807695849248832	1	1	1.50631778999696e-09
ENSG00000272669	4.03774857273182e-14	0.127665750721955	1	1	1.55881321398885e-09
PHACTR1	4.04427905421828e-14	1.03526181706449	1	1	1.56133437167151e-09
TP53INP2	4.06508197646309e-14	0.342813804770326	1	1	1.56936554783334e-09
BASP1	4.08216442092507e-14	0.97091496182331	1	1	1.57596039634233e-09
ESRP1	4.20813538283286e-14	-0.206082028596359	0.667	1	1.62459274589645e-09
C11orf96	4.30252466988155e-14	0.0767491800857401	1	1	1.66103267405447e-09
LINC02112	4.48498803128209e-14	-0.14784777422976	1	1	1.73147447935676e-09
MET	4.63764686374201e-14	0.0575897382400521	1	1	1.79040994821624e-09
PIK3IP1-DT	4.81672350908967e-14	-1.11906476773971	1	1	1.85954427791916e-09
SNHG6	4.951582869287e-14	0.881301271610933	1	1	1.91160808251694e-09
PACERR	4.97195599130841e-14	0.0965185983602037	1	1	1.91947333000452e-09
NEU1	4.99206754152693e-14	1.15147318969473	1	1	1.92723759508189e-09
CHCHD1	5.13057443625468e-14	0.565114359080343	1	1	1.98070956686048e-09
THAP9-AS1	5.14261864450375e-14	0.512342100690678	1	1	1.98535935389712e-09
ASPM	6.16115330847608e-14	0.101953465547345	1	1	2.37857484627027e-09
SERBP1	6.2964156062819e-14	0.476403930503593	1	1	2.43079420896119e-09
NLRP12	6.31048899417724e-14	0.724122451039596	1	1	2.43622738109206e-09
PLA2G7	6.46948654980204e-14	0.408377969909378	1	1	2.49760997741658e-09
TARS1	6.56200724560648e-14	0.458308938198953	1	1	2.53332851723884e-09
RRM2B	6.86222068722698e-14	0.41803660654437	1	1	2.64922891851085e-09
LINC00623	6.93702873129688e-14	0.45272815820797	1	1	2.67810931200447e-09
SCRN1	7.02092046511792e-14	-0.484332613447362	1	1	2.71049655476343e-09
ENSG00000235820	7.08002080169785e-14	0.25399427602335	1	1	2.73331283070347e-09
ENSG00000261261	7.49647754217316e-14	-0.129585828514208	1	1	2.89409011993137e-09
RALGAPA1	7.56756717227525e-14	1.18184674745625	1	1	2.92153498252858e-09
SSBP2	7.66710400879589e-14	-1.57234293949266	1	1	2.95996217363574e-09
NDFIP2	7.75047598417422e-14	0.18705555828357	1	1	2.9921487584503e-09
PAPSS2	8.23073319461353e-14	0.589550821717949	1	1	3.1775568571125e-09
TMX2	8.23571304317615e-14	-0.690199432194333	1	1	3.17947937744858e-09
SCD5	8.43258078364363e-14	-0.446334831469594	1	1	3.25548213733346e-09
GREM1	8.75403780639099e-14	-0.218920764663503	0.667	1	3.37958383553531e-09
CENPM	9.38712651097923e-14	0.186610476032108	1	1	3.62399406082864e-09
SUFU	9.60850071995619e-14	-0.71201675467415	1	1	3.70945778794629e-09
ULK4	9.77842067330005e-14	-0.948016453585244	1	1	3.77505708513422e-09
SPRY2	9.8531352962742e-14	0.105014773768562	1	1	3.80390141247962e-09
MRPS18C	9.9976750957932e-14	0.536605590542732	1	1	3.85970244748192e-09
LINC00558	1.00137762121266e-13	-0.217426755427893	0	1	3.86591844445359e-09
GADD45A	1.00830941021994e-13	0.79203533759803	1	1	3.89267930909511e-09
ZNF862	1.03415014261451e-13	-0.559279957734435	1	1	3.99244004057759e-09
TRAM2	1.03663210582642e-13	-0.36911699392201	1	1	4.00202190775348e-09
ENSG00000291207	1.04867389066306e-13	-0.65564482231955	1	1	4.04851042229379e-09
EREG	1.05343271322409e-13	1.51117729237564	1	1	4.0668823326729e-09
UTP11	1.08360992028249e-13	0.383270473598604	1	1	4.18338445824259e-09
SLC19A2	1.12491672558877e-13	0.201752330638963	1	1	4.34285351080802e-09
NLRX1	1.13108473310084e-13	-0.250649975716825	1	1	4.3666657206091e-09
ENSG00000237813	1.17488466836375e-13	-0.146460604185244	1	1	4.53575975068509e-09
MXD1	1.17875109553967e-13	1.11140272529008	1	1	4.55068647944044e-09
ATP5MK	1.18586325823533e-13	0.927964587982538	1	1	4.57814369474332e-09
PELO	1.1996490958787e-13	0.250860379724557	1	1	4.63136529954931e-09
SSTR2	1.27117706845086e-13	-0.157601342732652	1	1	4.90750619046137e-09
ATP5F1E	1.287586847695e-13	1.37893437983653	1	1	4.97085778421132e-09
ENSG00000274092	1.3245766359962e-13	0.073437045814736	1	1	5.11366056092694e-09
CMTM4	1.33278433293542e-13	-0.255651878429501	1	1	5.1453471957305e-09
TIMM13	1.35330831150368e-13	0.444417729670028	1	1	5.22458206739112e-09
PET100	1.36254463519953e-13	1.05589106871859	1	1	5.2602398186513e-09
FAM117B	1.37913572687017e-13	-1.78090716899807	1	1	5.32429138715496e-09
ENSG00000270104	1.39607465147303e-13	-0.13139277020167	1	1	5.38968579947677e-09
ENSG00000265394	1.41865586784859e-13	0.276932480977274	1	1	5.47686284341625e-09
SETD1A	1.43485702039244e-13	-0.470933214011568	1	1	5.53940901292704e-09
FCAR	1.57615194571522e-13	1.22017846503271	1	1	6.08489220162818e-09
CISD2	1.58323180847504e-13	0.440396839976091	1	1	6.11222471979872e-09
HLA-DRB1	1.60872943838578e-13	1.05963241295223	1	1	6.21066086983213e-09
AKIRIN1	1.6096166040902e-13	0.428185560635248	1	1	6.21408586175062e-09
NDUFB4	1.61258476976207e-13	0.507840431450789	1	1	6.22554476214345e-09
BIRC5	1.68142832282064e-13	0.104893249695172	1	1	6.49132218308138e-09
ENSG00000289159	1.69572729615817e-13	0.198285630368188	1	1	6.54652479954823e-09
ATF4	1.81227583388064e-13	0.673780102882713	1	1	6.9964720842796e-09
CCDC7	1.99998783150119e-13	-1.21912220536983	1	1	7.72115302229349e-09
CRTC2	2.03137987704209e-13	0.246231789594858	1	1	7.84234515330868e-09
NAF1	2.14376060631159e-13	0.987470193125375	1	1	8.27620219672651e-09
RPS28	2.15515620633019e-13	1.13972094923686	1	1	8.32019605015835e-09
CRACR2A	2.1848746012632e-13	-0.820179464428783	1	1	8.43492688563671e-09
PLCD1	2.22388363460239e-13	-0.429587832035552	1	1	8.58552515974598e-09
NAT1	2.29555019654742e-13	0.174512800025371	1	1	8.86220108879099e-09
PTRHD1	2.30561350724477e-13	0.271356933263102	1	1	8.90105150606915e-09
B3GNTL1	2.40314338182266e-13	0.454267232742372	1	1	9.27757533986456e-09
YBX3	2.48560971469309e-13	0.515214104499344	1	1	9.59594486454414e-09
VCAN-AS1	2.56995719695022e-13	0.212910815869076	1	1	9.92157675454601e-09
FCGR1BP	2.66861600310738e-13	0.741567717335097	1	1	1.03024589415963e-08
OOEP	2.66934776437893e-13	1.88339402412628	1	1	1.03052839791613e-08
IDI1	2.6844616212718e-13	0.922700524783387	1	1	1.03636325350819e-08
ENSG00000279110	2.86079062036159e-13	0.0712684867734066	1	1	1.1044368268968e-08
UBE2S	2.92028951495141e-13	0.81499293468265	1	1	1.12740697014214e-08
ENSG00000289939	2.94956272990814e-13	0.287104230504649	1	1	1.13870818750834e-08
CORO2B	2.95566212342814e-13	-0.226868060070695	1	1	1.14106291937067e-08
ENSG00000289200	3.13847591106265e-13	0.111895097624121	1	1	1.21164001022485e-08
ENSG00000239480	3.18271562160094e-13	0.170092686388392	1	1	1.22871919287526e-08
SERGEF	3.27916407440911e-13	-0.701400254338598	1	1	1.26595408256638e-08
UBALD2	3.54798783049529e-13	0.454504209871839	1	1	1.36973618184101e-08
GTPBP1	3.62931731875061e-13	0.652225646231845	1	1	1.40113424407686e-08
TTC9	3.87733854811288e-13	-0.399273731652541	1	1	1.49688531988446e-08
BICDL1	3.98807650817502e-13	1.28757523360128	1	1	1.53963681674605e-08
ENSG00000288919	4.26722919363544e-13	0.298572397230555	1	1	1.6474065024949e-08
LINC02666	4.27934705786146e-13	-0.198229031844985	1	1	1.652084725158e-08
OSBPL9	4.32259892226024e-13	-0.88638751527537	1	1	1.66878253992779e-08
DDB2	4.49910501528386e-13	-0.512782108245758	1	1	1.73692448220049e-08
ENSG00000249476	4.74030608528725e-13	-0.424210878204568	1	1	1.830042567286e-08
ENSG00000197585	4.78994919734838e-13	-0.35214837872965	1	1	1.84920778712831e-08
FAM107A	4.87512868683522e-13	-0.134165563677146	1	1	1.88209218083961e-08
SLC36A4	5.1144800119768e-13	0.334758402944823	1	1	1.97449615342376e-08
THBS1	5.50191550152297e-13	1.98686371381836	1	1	2.12406949851796e-08
COL5A3	5.65172159686856e-13	-0.121285156000418	1	1	2.18190363968708e-08
ZNF876P	5.65947796459461e-13	-0.220327129735173	1	1	2.18489806301139e-08
FOS	5.84626493516305e-13	1.71625295542738	1	1	2.25700904086905e-08
ENSG00000286432	6.0089491829376e-13	-0.295181773943153	0.667	1	2.31981492156489e-08
LINC01435	6.08072367261828e-13	-0.120949160957057	1	1	2.34752418105102e-08
SPRY1	6.13493884873942e-13	0.152696703619777	1	1	2.36845449194434e-08
KBTBD8	6.13559485685036e-13	0.313213906871022	1	1	2.36870775043565e-08
AP3S2	6.14121652302934e-13	-0.683332075397651	1	1	2.37087805088071e-08
TMEM116	6.32511386908994e-13	-0.51516498193469	1	1	2.44187346030086e-08
PSMA4	6.37518091137158e-13	1.01532133705413	1	1	2.46120234264411e-08
PDE11A	6.51520625150194e-13	-0.130255738382057	1	1	2.51526052545484e-08
HERPUD1	6.5775778422579e-13	1.02541074774796	1	1	2.53933970178209e-08
PRKRIP1	6.63229414170116e-13	-0.811357209309677	1	1	2.56046347634515e-08
BNC2	7.16900437917689e-13	-1.34688826728985	1	1	2.76766583062503e-08
PNPLA7	7.1740395192787e-13	-0.266074608110466	1	1	2.76960969681274e-08
ENSG00000285966	7.1803309775081e-13	0.493376070772072	1	1	2.77203857717678e-08
POTEG	7.39319645697868e-13	-0.300879351901672	0.333	1	2.85421742418119e-08
MRPL54	7.79280174020403e-13	0.564544273292052	1	1	3.00848903982317e-08
ENSG00000289405	7.90903009807147e-13	0.447614571966956	1	1	3.05336015966147e-08
CPNE4	7.97848268320177e-13	-0.160957996615228	1	1	3.08017302467687e-08
SPOPL-DT	8.07111793560397e-13	-0.253077924404042	1	1	3.11593579021927e-08
SCML1	8.19712333902631e-13	0.564863310146715	1	1	3.1645814362645e-08
ENSG00000272967	8.62947220080793e-13	0.0823419301295099	1	1	3.33149403784391e-08
ZNF670	8.80321219308047e-13	0.18410675998469	1	1	3.39856809926065e-08
ENSG00000285981	8.84766223791607e-13	-0.175929425424735	0	1	3.41572848356988e-08
ENSG00000283045	8.95950376283977e-13	-0.254330976655227	1	1	3.45890602268192e-08
NCR3LG1	9.01505665200505e-13	0.336102418048697	1	1	3.48035277107307e-08
LINC00654	9.18050092572023e-13	0.263179262017632	1	1	3.54422418738355e-08
CISH	9.19707956129068e-13	0.401889675804618	1	1	3.55062453543188e-08
UBE2Q2P1	9.4077697686382e-13	-0.41242334921452	1	1	3.63196359688046e-08
FKBP2	9.73576106756524e-13	0.253948657734413	1	1	3.75858791774424e-08
PFKFB3	1.00809015261235e-12	1.02888282857061	1	1	3.89183284317525e-08
GPC5-AS1	1.03757787172509e-12	-0.167130774633898	0	1	4.00567313158189e-08
NDUFA3	1.04179787278925e-12	0.824635654688953	1	1	4.02196486769019e-08
TMEM208	1.04387602156492e-12	0.497640356158382	1	1	4.02998776885351e-08
SLX1A	1.05630276422807e-12	0.047803825171731	1	1	4.07796245157888e-08
LINC00871	1.11063241114174e-12	-0.114121067561487	1	1	4.28770748645382e-08
RPS19BP1	1.11416363994567e-12	0.563354579170026	1	1	4.30134014837424e-08
TMEM258	1.11460680691441e-12	0.807781583213351	1	1	4.30305103877377e-08
STXBP5	1.11935816306312e-12	-1.22015868783791	1	1	4.32139412432147e-08
TMEM92-AS1	1.14134679164922e-12	0.0582980482240485	1	1	4.40628342384098e-08
ZNRF3	1.19583670103675e-12	-0.270634008833129	1	1	4.61664716802248e-08
TMBIM1	1.20499958113496e-12	0.575886343007945	1	1	4.65202138292964e-08
SOCAR	1.20824935337966e-12	0.0787984846111347	1	1	4.66456745365753e-08
TRPV1	1.21883184753255e-12	-0.162865437520617	1	1	4.70542223058418e-08
CRLF2	1.25657516159814e-12	0.0829253012643067	1	1	4.85113406886578e-08
ZNF766	1.25928565069582e-12	-0.772461461206686	1	1	4.86159818307629e-08
TMEM259	1.26375110614796e-12	0.545067668081708	1	1	4.87883752039482e-08
SNHG12	1.28812703794554e-12	0.596563490865023	1	1	4.97294324269254e-08
SHOC1	1.3126858194102e-12	-0.169113305370347	1	1	5.06775487441503e-08
CXCR3	1.31945868766149e-12	0.595271846699713	1	1	5.09390220958596e-08
DNAJB5-DT	1.35146371602094e-12	0.378313351513632	1	1	5.21746082207045e-08
CD83	1.41039315471864e-12	0.934307237563906	1	1	5.44496381310679e-08
ENSG00000289526	1.42130263196681e-12	0.491688007520629	1	1	5.48708094097108e-08
SNRPD2	1.45622340636442e-12	0.556931842263715	1	1	5.62189608261047e-08
NUSAP1	1.50011035069707e-12	0.259912448821637	1	1	5.79132601990112e-08
ANKMY1	1.50701336466251e-12	-0.769608921317411	1	1	5.81797579561607e-08
CELF2	1.54927016054941e-12	-1.17869514800046	1	1	5.98111238181705e-08
C2orf88	1.55279951204156e-12	-0.312570857566512	1	1	5.99473779618766e-08
ZHX2	1.55705353669885e-12	0.81030465516861	1	1	6.01116088377957e-08
ENSG00000254246	1.63073978899477e-12	0.125170762339916	1	1	6.2956340293932e-08
ENSG00000265737	1.66154459914157e-12	-0.115243507204725	1	1	6.41455907944595e-08
EIF1	1.71529808438146e-12	0.394777444958052	1	1	6.62207978456305e-08
H1-4	1.71598095362404e-12	-1.4475001060941	1	1	6.62471606956098e-08
ENSG00000231815	1.78793919485517e-12	-0.161161886786914	0	1	6.90251805565788e-08
NIFK	1.79150728577427e-12	0.327194507360509	1	1	6.91629302746013e-08
ACSBG2	1.81089995646734e-12	-0.122286781149291	0.667	1	6.99116037193782e-08
TTLL11	1.94369621999182e-12	-0.3245990924739	1	1	7.50383362690041e-08
ARHGAP11B	1.94404007196943e-12	0.227157207414316	1	1	7.50516110184517e-08
SIPA1L1	1.98295991407285e-12	1.12024813840998	1	1	7.65541504426964e-08
NDUFA2	2.07046270578126e-12	0.58066742107618	1	1	7.99322832193914e-08
ENSG00000258926	2.09793598910296e-12	-0.350570905253583	1	1	8.0992916795309e-08
GON7	2.10052967041701e-12	0.334351413778542	1	1	8.10930484561191e-08
EFHC2	2.18283386816259e-12	-0.348718235855707	1	1	8.42704843142848e-08
PPP1R15B	2.1950594349211e-12	0.980127461735275	1	1	8.47424645445639e-08
RASAL1	2.20798072198579e-12	0.0643967111151098	1	1	8.52413037529836e-08
NCOA2	2.33460157915145e-12	-0.989840338329418	1	1	9.01296285647209e-08
ZMYND8	2.34655951808083e-12	-1.05878126466542	1	1	9.05912767550286e-08
ATP5ME	2.35278226314974e-12	1.00024422951889	1	1	9.08315120511588e-08
TNFSF14	2.39903590721829e-12	0.590965881977424	1	1	9.26171802340695e-08
RCHY1	2.40702424758212e-12	0.230557162216508	1	1	9.29255781021552e-08
ENSG00000285769	2.47721552498312e-12	-0.123008384627235	1	1	9.56353825574985e-08
VPS41	2.49831398792268e-12	-0.761113796555989	1	1	9.64499098177429e-08
INSIG1	2.52252921699904e-12	2.06093799148517	1	1	9.73847629514648e-08
CNTNAP2	2.54539386401423e-12	-0.253589566601477	1	1	9.82674755141332e-08
FAU	2.62635579854433e-12	0.686857731419591	1	1	1.01393091958602e-07
C18orf21	2.65561289227495e-12	0.191066010089225	1	1	1.02522591319167e-07
ENSG00000289865	2.66635758505558e-12	0.254192731157088	1	1	1.02937400928656e-07
SLC1A2	2.70920640587192e-12	0.163002938231755	1	1	1.04591622505091e-07
PDE4A	2.77392332511849e-12	1.18959125967295	1	1	1.07090083889524e-07
RPL36	2.79476627533518e-12	0.972833070720544	1	1	1.0789474682559e-07
SDCBP2	2.81513516554147e-12	0.297114632527123	1	1	1.08681108200894e-07
HPSE	2.87786336143704e-12	0.689340139378555	1	1	1.11102792931638e-07
HNRNPA1	2.98617189446027e-12	0.764697180793782	1	1	1.15284152157533e-07
SLC27A4	3.04796024106809e-12	0.990130509882987	1	1	1.17669553066675e-07
XPR1	3.07270291127088e-12	-0.825855037436289	1	1	1.18624768592523e-07
GCH1	3.0729165044158e-12	0.961944750855359	1	1	1.18633014569476e-07
RBMS3	3.07871097800935e-12	-0.410796674231438	1	1	1.18856716017029e-07
CSRNP2	3.09834914199869e-12	0.268972279882708	1	1	1.19614866976001e-07
MPDU1	3.10195422938541e-12	0.361017127891669	1	1	1.19754044979653e-07
CD99P1	3.17651503275335e-12	-0.517531922741738	1	1	1.22632539354476e-07
FAF1	3.29574804889446e-12	-1.21014724831682	1	1	1.2723564917562e-07
ARHGEF6	3.30323460010959e-12	-0.888710246478754	1	1	1.27524674971831e-07
SNAI1	3.31800091321903e-12	1.0373925711194	1	1	1.28094743255734e-07
DDX55	3.33015714957464e-12	-0.435725215263668	1	1	1.28564046916479e-07
S1PR2	3.33569701809483e-12	0.154732496566274	1	1	1.28777919080569e-07
CNOT2	3.36105558614497e-12	0.458847597777085	1	1	1.29756911958713e-07
ZDHHC20	3.41649142088708e-12	-0.969544483144388	1	1	1.31897067794767e-07
PPP1R10	3.42511413168147e-12	0.552301142831613	1	1	1.32229956167695e-07
DISC1	3.4341737135974e-12	-1.51479371078747	1	1	1.32579710387141e-07
VCAM1	3.61876338879004e-12	0.102701460030646	1	1	1.39705979387628e-07
IER5L	3.62281839232041e-12	0.918444301921788	1	1	1.39862526853922e-07
SLC25A3	3.68233997461875e-12	0.465636096598015	1	1	1.42160417060131e-07
ENSG00000270210	3.74973308600232e-12	0.0664470691158545	1	1	1.44762195518205e-07
PPP6C	3.8014577430111e-12	-0.765494521216114	1	1	1.46759077626687e-07
IFI27L2	3.82634919509236e-12	0.914733444710001	1	1	1.47720037025736e-07
MIF	3.85062661055067e-12	0.747832987480037	1	1	1.48657290926919e-07
ENSG00000288879	3.92361732507428e-12	0.401548578530873	1	1	1.51475170451817e-07
DPM3	3.94126199764702e-12	0.360863321081116	1	1	1.52156360681161e-07
RPS27	3.94758772802755e-12	1.26172689268936	1	1	1.52400571828232e-07
STARD13	4.00622151142223e-12	0.618260546495118	1	1	1.54664187669967e-07
GOLIM4	4.04030231147376e-12	0.292966480740845	1	1	1.55979911036756e-07
HIC1	4.07996421444184e-12	0.625617722893099	1	1	1.57511098462742e-07
AKAP8	4.12600072343499e-12	-0.724018683039645	1	1	1.59288383928931e-07
LANCL2	4.12718950895266e-12	-1.03121498573823	1	1	1.59334278182626e-07
NKILA	4.19290973187056e-12	0.122410950868352	1	1	1.61871473108595e-07
HMGN1	4.21198300718906e-12	0.25027952072309	1	1	1.62607815975541e-07
POLR2K	4.31166213184446e-12	0.623145065802815	1	1	1.66456028261987e-07
STPG2	4.53701249028317e-12	-0.210755528053436	1	1	1.75155904199872e-07
STON1	4.54983882224107e-12	-0.293083819707721	1	1	1.75651077571439e-07
MED14	4.57831487498208e-12	0.656452368570414	1	1	1.76750424063558e-07
TUBGCP3	4.65644478604825e-12	-0.897215749774239	1	1	1.79766707410179e-07
ANKRD33B	4.7428924187808e-12	0.271480425065315	1	1	1.83104104719451e-07
UVRAG	4.94778273382357e-12	-0.91619639291256	1	1	1.91014100221993e-07
MAP2K5	5.0518832677787e-12	-1.23774544285143	1	1	1.95033005435865e-07
MRPS17	5.43499055462182e-12	0.237803538299043	1	1	2.0982324535173e-07
YIPF5	5.52792105621312e-12	0.469473362711752	1	1	2.13410920296164e-07
TXNDC17	5.63596030774747e-12	0.616985641334748	1	1	2.17581883640899e-07
MIR646HG	5.76132924259776e-12	-0.993673751763946	1	1	2.22421876739729e-07
NOP10	5.92004773452269e-12	0.987090995190541	1	1	2.28549362838983e-07
NXT1	6.0548185161086e-12	0.413179013784422	1	1	2.33752323632889e-07
METTL15	6.43073340209376e-12	-0.798518003603415	1	1	2.48264893721232e-07
ENSG00000289046	6.68220414075303e-12	0.060563326136164	1	1	2.57973173057912e-07
PDRG1	6.76595779714651e-12	0.23003016722408	1	1	2.61206566716638e-07
OGG1	7.03177235127596e-12	-0.356379898896791	1	1	2.7146860339336e-07
ABCC5	7.22898898510777e-12	-0.488116716844221	1	1	2.79082348759071e-07
LRG1	7.3731354848177e-12	0.292431423835619	1	1	2.84647268526872e-07
ZFYVE16	7.41513269902575e-12	0.856605295377649	1	1	2.86268612978588e-07
ESRRG	7.66155821149375e-12	-0.175292670116138	0.667	1	2.95782116312928e-07
ENSG00000287452	7.95742644890815e-12	-0.143586286965918	0	1	3.07204405486548e-07
EEIG2	8.08195706495147e-12	1.12981178554177	1	1	3.12012034449517e-07
SLC35F4	8.31052867460561e-12	-0.1112572961394	1	1	3.20836270011824e-07
ENSG00000259118	8.31653973933107e-12	-0.565430696998055	1	1	3.21068333176615e-07
PTPRS	8.3299064650251e-12	-0.275802586987572	1	1	3.21584368988759e-07
KLHL6-AS1	8.37644368490572e-12	0.0659991137324887	1	1	3.2338098489947e-07
MAFG	8.70924049538892e-12	0.658440468282513	1	1	3.36228938564985e-07
ENSG00000231873	8.83194370951794e-12	0.247514839620826	1	1	3.40966018849649e-07
SLC35E1	8.96022373429962e-12	0.432703722130949	1	1	3.45918397486371e-07
LPIN1	8.96652645053996e-12	0.381152242712031	1	1	3.46161720149546e-07
CEBPD	9.24007391790122e-12	1.53201684166986	1	1	3.56722293674494e-07
SCAI	9.46117102503746e-12	-0.824569737572754	1	1	3.65257968592596e-07
ENSG00000256448	9.59072588580961e-12	0.343725022403528	1	1	3.70259563547566e-07
MEF2C	9.70751837511741e-12	1.06100263684175	1	1	3.74768454389783e-07
SMURF2	9.87297954059392e-12	0.396090142274179	1	1	3.81156248144169e-07
MAPK8IP3	1.05839082866403e-11	-0.795308266891065	1	1	4.08602363314037e-07
APOC1	1.06680110811887e-11	0.0909111500613762	1	1	4.11849235800373e-07
IL10	1.0720531886754e-11	0.228678295217439	1	1	4.13876854020024e-07
RYK	1.07560270341688e-11	-1.05126428079342	1	1	4.15247179681122e-07
FOXK1	1.07653969785923e-11	-0.882841327283051	1	1	4.15608915755535e-07
SEMA7A	1.13159283781848e-11	0.133788620587828	1	1	4.36862730968202e-07
CENPN	1.1365552988653e-11	0.29697867488169	1	1	4.38778538679936e-07
MAP1LC3B	1.14426215940574e-11	0.836256515728245	1	1	4.41753849260179e-07
H2BC9	1.20336008247849e-11	0.0784281005521219	1	1	4.64569193441646e-07
BTBD8	1.28487333972495e-11	-0.228144601304269	1	1	4.96038201534214e-07
C15orf48	1.31927542096037e-11	1.95588577119224	1	1	5.09319469015959e-07
RABEPK	1.33182458106988e-11	-0.430178752273013	1	1	5.14164197767838e-07
GRID2	1.37696013318602e-11	-0.130495629728931	1	1	5.31589229017795e-07
RFX5-AS1	1.43046672138408e-11	0.086005742271565	1	1	5.52245982457538e-07
ENSG00000259088	1.43079797515943e-11	0.310063345819427	1	1	5.52373866290051e-07
ZNF652	1.47010477517492e-11	-1.18629478529126	1	1	5.67548649504029e-07
LDHA	1.56751541263475e-11	1.15607056696999	1	1	6.05155000201773e-07
ENSG00000274215	1.58704131636596e-11	0.0950865725564236	1	1	6.12693170596241e-07
GGNBP2	1.6652039124568e-11	-0.722859784961211	1	1	6.4286862244307e-07
BTG2	1.66732314192542e-11	0.985751939572468	1	1	6.43686772171729e-07
H3C2	1.67859924162998e-11	0.0813741272281761	1	1	6.48040023223671e-07
TIAM1	1.70471321035752e-11	-1.01844613350075	1	1	6.58121581990626e-07
VIRMA	1.71245815241428e-11	-0.98089493252512	1	1	6.61111594321055e-07
CAPN3	1.73799363028835e-11	-0.425296422439644	1	1	6.70969820909121e-07
WWP2	1.7687501666037e-11	-1.07624078336622	1	1	6.82843689319024e-07
NTMT1	1.79970142729265e-11	0.344305542677412	1	1	6.947927330206e-07
SLFN11	1.80029746982118e-11	0.662248927572885	1	1	6.95022841199164e-07
ZNF490	1.83045496314288e-11	0.359965092653318	1	1	7.0666544307094e-07
KLF12	1.840290207294e-11	-1.76107932094102	1	1	7.10462437427923e-07
ALDOA	1.85069874457116e-11	0.409149427214456	1	1	7.14480757329143e-07
CCDC97	1.85452065445291e-11	0.385178403717557	1	1	7.15956243858089e-07
TNKS2	1.85606846942882e-11	-0.726092280113788	1	1	7.16553793307691e-07
RAP1GDS1	1.90200073328554e-11	-0.998887237865354	1	1	7.34286403092214e-07
CENPF	1.91766186562411e-11	0.577343918283768	1	1	7.40332539842845e-07
LNCTSI	1.91802594248756e-11	0.107362821797439	1	1	7.40473095356748e-07
MZT2B	1.92460566176946e-11	0.623599954093511	1	1	7.43013261782716e-07
MTM1	2.00651966885956e-11	-0.775605522658157	1	1	7.74636983359922e-07
PLCL2	2.01291819648288e-11	-1.09620560261701	1	1	7.77107198934179e-07
ESF1	2.07125728234495e-11	0.340272895394082	1	1	7.99629586422093e-07
LRRC3B	2.07801171228827e-11	-0.203394759985257	0.667	1	8.0223720164601e-07
OBI1	2.08999965601285e-11	0.219609484064129	1	1	8.0686526720032e-07
CCR5AS	2.11746570361882e-11	0.421767299427381	1	1	8.17468809539082e-07
TCHP	2.14896138023788e-11	-0.680620472771761	1	1	8.29628030454637e-07
TRMT61B	2.18815242370291e-11	-0.840689514842786	1	1	8.44758124694743e-07
PDZD4	2.22474960066065e-11	-0.274196872751974	1	1	8.58886830831049e-07
ENSG00000284526	2.23670917015135e-11	0.269657975670816	1	1	8.6350394222863e-07
TAF1D	2.27925229788704e-11	0.673079379256642	1	1	8.79928142122272e-07
CSNK1G2	2.31651436505402e-11	0.463284265605028	1	1	8.94313535772755e-07
PITPNM2	2.33815387547288e-11	-0.704663957655077	1	1	9.02667685165059e-07
DNAJB5	2.35539086007841e-11	0.167774805746993	1	1	9.09322195441872e-07
ENSG00000280441	2.37743402758067e-11	0.341452293512999	1	1	9.17832180687793e-07
ENSG00000288742	2.38277450323246e-11	0.0788466170992215	1	1	9.19893924717924e-07
CRTC1	2.39883758936129e-11	-0.599511435052765	1	1	9.26095239748821e-07
H3C11	2.40304999418273e-11	0.0632792612702791	1	1	9.27721480754184e-07
PRDX6	2.40311109466723e-11	0.332366041197887	1	1	9.27745069207232e-07
ZBTB8B	2.40780064134849e-11	-0.0918021647594589	1	1	9.29555515598997e-07
TMEM120B	2.41000728494395e-11	0.217333677446721	1	1	9.3040741242546e-07
CYP1B1	2.41461959372487e-11	0.962810471821458	1	1	9.32188040353423e-07
TNFRSF4	2.43157755190952e-11	0.501610197278842	1	1	9.38734829690189e-07
HSD17B3	2.48591414789552e-11	-0.0901588574657108	1	1	9.59712015936546e-07
EIF4A3	2.52354774563941e-11	0.953346387267102	1	1	9.74240842681549e-07
SRP14	2.55883333972145e-11	0.580331306543277	1	1	9.87863199132864e-07
CYTOR	2.6089210992543e-11	1.24808644445323	1	1	1.00720007957811e-06
TNFAIP3	2.61148527496534e-11	0.839669983222286	1	1	1.00819000525312e-06
DNAJC5	2.61464157880601e-11	0.671791822427298	1	1	1.00940852791385e-06
PDSS2	2.6573606776157e-11	-1.21223454143307	1	1	1.02590066320032e-06
TLCD1	2.71922255883986e-11	0.141326060375704	1	1	1.04978306106572e-06
EIF5B	2.73389482947375e-11	0.244769857253581	1	1	1.05544743786664e-06
ATP6V1B2	2.87712135274018e-11	0.804429983094726	1	1	1.11074146943887e-06
SCIRT	2.9374032268845e-11	0.168751063402684	1	1	1.13401388977103e-06
H3C4	2.94451134537553e-11	0.51474208508383	1	1	1.13675804999568e-06
TBC1D16	3.08357094713676e-11	0.295239550798812	1	1	1.19044339985162e-06
CALM2	3.10631776381257e-11	0.673942352432685	1	1	1.19922503589748e-06
ENSG00000291149	3.25727240168554e-11	0.214487598611103	1	1	1.25750258339472e-06
MAGEA3-DT	3.292359132576e-11	-0.138910496358521	0.333	1	1.27104816672229e-06
UBE4B	3.36174112473898e-11	-0.871098313391273	1	1	1.29783377861673e-06
TECPR2	3.39238917518104e-11	-0.354777942940074	1	1	1.30966576497039e-06
ATG13	3.45119906698907e-11	-1.02394064453253	1	1	1.3323699118018e-06
ENSG00000287561	3.46333928913053e-11	0.0700775359069867	1	1	1.33705676596173e-06
LINC00881	3.46811288931449e-11	0.128635391096695	1	1	1.33889966204875e-06
EXOC6B	3.495643149607e-11	-1.3027774538169	1	1	1.34952799433728e-06
NARF	3.53459655036788e-11	0.485661245659075	1	1	1.36456634423502e-06
ATG4C	3.5488018171214e-11	-0.37185641739322	1	1	1.37005042951789e-06
SKAP1	3.57549275176926e-11	-1.9499425520495	1	1	1.38035473174804e-06
NUP88	3.6159494472599e-11	-1.18175048372143	1	1	1.39597344360916e-06
PATL1-DT	3.72472942294089e-11	0.140772125097563	1	1	1.43796904102056e-06
ENSG00000289331	3.7792317748643e-11	0.126953209549281	1	1	1.45901021900411e-06
HRH1	3.81221999625204e-11	0.376971753954517	1	1	1.47174565175306e-06
ACAP2	3.85356170251907e-11	-1.07633682014457	1	1	1.48770603087451e-06
KIDINS220	3.92604728336552e-11	-0.726750380407498	1	1	1.51568981421609e-06
MAPKBP1	4.0252689431099e-11	-0.521672841302025	1	1	1.55399532817701e-06
ENSG00000289319	4.028604763027e-11	0.213651667967003	1	1	1.5552831548142e-06
PPIA	4.11294192185859e-11	0.519986972948831	1	1	1.58784235835273e-06
NIBAN1	4.1282488700236e-11	0.629489184183796	1	1	1.59375175876131e-06
ARHGEF18-AS1	4.13346589762179e-11	-0.266102336054504	1	1	1.59576584443587e-06
MKI67	4.16574024421552e-11	0.412151389585089	1	1	1.60822567868184e-06
CACNA2D3	4.18734032042733e-11	-0.318644073745009	1	1	1.61656460410417e-06
PRPF8	4.21352891180222e-11	-0.945014665064001	1	1	1.62667497169036e-06
BCL3	4.21900784564656e-11	0.953677740870201	1	1	1.62879016889031e-06
ICOS	4.23913918264291e-11	1.38721905102589	1	1	1.63656207285112e-06
RPL36AL	4.25771303546678e-11	0.8455894875784	1	1	1.64373269447231e-06
POLE3	4.37668348161699e-11	0.216848097656963	1	1	1.68966242491306e-06
ARF4	4.44796218256181e-11	0.674571565455237	1	1	1.71718028019981e-06
TNFAIP6	4.46153945074578e-11	0.738930201907406	1	1	1.72242192035492e-06
C2CD2	4.46279553248429e-11	-0.324494359149957	1	1	1.72290684327089e-06
ENSG00000289391	4.49155312968584e-11	0.0593772626777904	1	1	1.73400900124652e-06
CEP128	4.52546726312775e-11	-0.653753550774036	1	1	1.7471018916031e-06
ENSG00000259363	4.64297595565568e-11	-0.59394287376465	1	1	1.79246729744043e-06
PSMD8	4.64325459807036e-11	0.548217273741591	1	1	1.79257487013104e-06
INTS6	4.6794305824465e-11	0.721118798615608	1	1	1.8065409706593e-06
ENSG00000236206	4.72134859303834e-11	0.0892996256530461	1	1	1.82272383782838e-06
B3GNT7	4.78792608179879e-11	0.257857768214861	1	1	1.84842674313924e-06
FCHSD2	4.82346326634638e-11	-1.54430244971883	1	1	1.86214622860568e-06
RAPGEF4	4.86716736361653e-11	-0.13994973425088	1	1	1.8790186323978e-06
LYPD3	4.9815443485549e-11	0.26551435756918	1	1	1.9231750112031e-06
ABCA3	5.03710825856048e-11	-0.270617367649077	1	1	1.94462601429986e-06
SEC22B	5.10372375723668e-11	0.254139409884118	1	1	1.97034359371879e-06
SAP130	5.14433325133263e-11	-0.903707375248201	1	1	1.98602129500948e-06
SDCCAG8	5.23907567290454e-11	-0.762883257924976	1	1	2.02259755428153e-06
NIPSNAP2	5.31801964566441e-11	-0.837254483943989	1	1	2.0530746644052e-06
ENSG00000287263	5.34015214361072e-11	0.388053043825919	1	1	2.06161913656235e-06
TFB1M	5.34460203160309e-11	-0.475783698604056	1	1	2.06333706032069e-06
MXD4	5.40220707868945e-11	0.997874319456897	1	1	2.08557606479885e-06
SRGN	5.40549896528020e-11	1.81206922980355	1	1	2.08684693053608e-06
PI4K2B	5.42705091452088e-11	-0.640278354847351	1	1	2.09516727605993e-06
PGK1	5.64151094066802e-11	0.492695809387844	1	1	2.1779617137543e-06
ENSG00000258231	5.66204105502516e-11	-0.125681809658982	1	1	2.18588756970301e-06
ZBTB40	5.84434690393828e-11	-0.593912298805284	1	1	2.25626856573441e-06
RORB	5.91114319894644e-11	0.221116011629804	1	1	2.28205594338526e-06
HLA-DQA1	5.92489424996473e-11	0.893123950618789	1	1	2.28736467414138e-06
ZNF385D	5.97329627890872e-11	-0.399896973657057	1	1	2.3060507614355e-06
WDR74	6.06824628301907e-11	0.702074972151637	1	1	2.34270716002234e-06
ANGPTL5	6.20782512228816e-11	-0.1222500997571	1	1	2.39659296671057e-06
FLNC-AS1	6.22754118846394e-11	0.107465555670979	1	1	2.40420455121839e-06
ENSG00000258162	6.3014830232736e-11	-0.18709844256486	0.667	1	2.43275053596501e-06
RPL22	6.35429353380653e-11	0.937943477673838	1	1	2.45313856166135e-06
LINC01366	6.42882232555213e-11	0.214106059351235	1	1	2.48191114700266e-06
SASH1	6.54921006202878e-11	1.14966306391023	1	1	2.52838803654683e-06
MTOR	6.55940805513212e-11	-0.714352074959607	1	1	2.53232507376431e-06
WDPCP	6.61517404613346e-11	-1.13211992469092	1	1	2.55385409225028e-06
RPL24	6.65520598466597e-11	0.765459065702461	1	1	2.56930882244014e-06
GGCX	7.0677167832793e-11	0.254774252036986	1	1	2.72856274135281e-06
LSM1	7.27862024003034e-11	0.30011292320164	1	1	2.80998412986611e-06
PUS3	7.29979521261751e-11	0.145503184059438	1	1	2.81815893978311e-06
FAM120C	7.33855434134024e-11	-0.474037652184765	1	1	2.83312228901781e-06
EZH1	7.40084813148996e-11	-0.726396380685894	1	1	2.85717142964301e-06
RPP21	7.65243788231772e-11	0.356947256704244	1	1	2.95430016884758e-06
SORL1	7.75977362507604e-11	-1.47564921737902	1	1	2.99573820569686e-06
GALNT11	7.84331669002656e-11	0.871650617103495	1	1	3.02799084135165e-06
POU2F1	7.91091924014921e-11	-0.918471424193893	1	1	3.05408948185201e-06
ENSG00000276533	7.94141663644548e-11	0.198183536334148	1	1	3.06586330666614e-06
RASGRF2	7.97477372474271e-11	-1.38185642411399	1	1	3.07874114417417e-06
KCNJ3	8.00457234230084e-11	-0.199922674296916	0.333	1	3.09024519846866e-06
WDR44	8.09487685646188e-11	-0.608500013137508	1	1	3.12510815920567e-06
NUBPL	8.21512619063785e-11	-0.895000535727853	1	1	3.17153161715765e-06
DUSP2	8.26982804117229e-11	1.89571843756017	1	1	3.19264981357497e-06
IRF4	8.34401718079217e-11	0.83254164523762	1	1	3.22129127281662e-06
ENSG00000289845	8.35443723930723e-11	0.129341949676594	1	1	3.22531404060695e-06
ENSG00000270240	8.37694212493582e-11	0.78745997633895	1	1	3.23400227675272e-06
LSMEM1	8.47392811425106e-11	0.111776403531477	1	1	3.27144468778777e-06
INVS	8.5331590028854e-11	-1.33119816391098	1	1	3.29431136465394e-06
EPIC1	8.75937576015697e-11	-0.12312716910637	1	1	3.3816446059662e-06
PGAP1	8.89303933192906e-11	0.59030769424498	1	1	3.43324676448453e-06
DOCK11	8.97554193238164e-11	-0.795159971897296	1	1	3.46509771841526e-06
PTCRA	9.00043814905335e-11	-0.131038305480361	1	1	3.47470915182354e-06
TBC1D5	9.04315866288321e-11	-1.71808041270844	1	1	3.49120183339269e-06
THADA	9.11481642537366e-11	-1.32344339149497	1	1	3.51886602917975e-06
RALGAPA2	9.11820741180785e-11	-1.10223734292451	1	1	3.52017515340254e-06
EFTUD2	9.19407314339395e-11	-0.839664775796249	1	1	3.54946387773867e-06
SRGAP3	9.32321996348782e-11	-0.229355822120482	1	1	3.59932229910411e-06
ENSG00000283648	9.4986950403994e-11	0.106530836130334	1	1	3.66706620729659e-06
AGA-DT	9.50573978592231e-11	-0.405965144197539	1	1	3.66978590175317e-06
EIF4A1	9.70265997551475e-11	0.792731767661154	1	1	3.74580891014723e-06
FUCA1	9.90912097521898e-11	0.54810029743809	1	1	3.82551524369304e-06
ZNF529	9.9710465045595e-11	-0.650710183926969	1	1	3.84942221355024e-06
PARN	1.01078121506161e-10	-0.837360283014933	1	1	3.90222195886684e-06
PMAIP1	1.01195243136196e-10	1.0118188639363	1	1	3.90674355651597e-06
ADTRP	1.01297384423357e-10	0.45555367631693	1	1	3.91068682304813e-06
LINC00663	1.01539712511445e-10	-0.138517194787752	1	1	3.92004214121686e-06
CDC42-IT1	1.03459568493431e-10	-0.234460419827453	1	1	3.99416010125741e-06
ARHGAP1	1.03742117648098e-10	-0.714678493544552	1	1	4.00506819392248e-06
CDK7	1.04316408953717e-10	-0.60113199615292	1	1	4.02723928406719e-06
FOXP4-AS1	1.09123021754408e-10	0.0461575871309741	1	1	4.21280337785067e-06
TMEM252-DT	1.09883752142906e-10	-0.100469825871488	1	1	4.24217213522904e-06
SPHK1	1.12281037562676e-10	0.555292142733676	1	1	4.33472173614465e-06
RNF166	1.12740864574888e-10	0.500152374153988	1	1	4.35247381777811e-06
ZNG1E	1.14338802774754e-10	0.21823896637503	1	1	4.41416381992213e-06
RHOXF1	1.17215624360474e-10	-0.50729462682424	1	1	4.52522639406047e-06
EHMT2	1.2001944115728e-10	-0.453547336039595	1	1	4.63347054531797e-06
PCSK7	1.20706289397256e-10	-0.862604594307757	1	1	4.65998700847047e-06
CR1L	1.22327082032422e-10	-0.181975286423177	1	1	4.72255932894368e-06
SEC61B	1.23733962511904e-10	0.59554600176651	1	1	4.77687335673456e-06
PDXK	1.25189108241317e-10	0.591407695772064	1	1	4.83305071276429e-06
CATSPER2	1.26583592479339e-10	-0.306378761465543	1	1	4.88688617125735e-06
ENSG00000265316	1.28486042427775e-10	0.106554695421497	1	1	4.96033215396669e-06
IL1R2	1.28865364475527e-10	0.745638835962246	1	1	4.9749762609422e-06
ENSG00000284669	1.30401442434166e-10	0.0939747678220533	1	1	5.0342780866134e-06
EHBP1	1.31862202812734e-10	-1.06827714127135	1	1	5.09067220178841e-06
ENSG00000237356	1.32012735393137e-10	-0.473491851649321	1	1	5.09648366258743e-06
PHKA2	1.32241036458294e-10	-0.457598963604278	1	1	5.10529745350888e-06
CDAN1	1.34960708398677e-10	-0.260973331059677	1	1	5.21029310843933e-06
ENSG00000225676	1.38087970271359e-10	0.0897882438279147	1	1	5.33102418029607e-06
ZNF274	1.42495021256187e-10	-0.739152999417088	1	1	5.50116279061635e-06
ADRA2B	1.4666902742821e-10	0.0447545807286251	1	1	5.66230447289349e-06
POLH	1.48385716106766e-10	0.41223564480196	1	1	5.72857895601779e-06
POLR2L	1.49095723734242e-10	0.832975256375129	1	1	5.75598951048413e-06
AMY2B	1.5152925672392e-10	-0.282304195840235	1	1	5.84993848508364e-06
DUSP10	1.52048372745205e-10	0.565226030373191	1	1	5.86997947820139e-06
DGKZ	1.5517213474685e-10	-0.774496235365702	1	1	5.99057543403688e-06
PARP6	1.57734996992577e-10	-0.432107208424146	1	1	6.08951729389544e-06
LINC02265	1.59074890922256e-10	0.203044034246697	1	1	6.14124523894463e-06
ATP5MC3	1.66610006845728e-10	0.564122079075775	1	1	6.43214592428619e-06
SCD	1.71640582601879e-10	0.123571295207997	1	1	6.62635633192814e-06
ENSG00000267787	1.73330676969043e-10	-0.785415102611543	1	1	6.69160411506687e-06
TRAF4	1.73858147659595e-10	0.429646389265342	1	1	6.71196764854634e-06
CHD8	1.75405543470011e-10	-0.672665781324765	1	1	6.77170641120323e-06
ZSCAN22	1.77150847430128e-10	0.0785174390840586	1	1	6.83908561588753e-06
NFATC2	1.8262998582852e-10	0.619551000699594	1	1	7.05061323289583e-06
APBB1	1.83189648926986e-10	-0.636080777697259	1	1	7.07221958647522e-06
NISCH	1.84244941703877e-10	-0.565130965396626	1	1	7.11296021941989e-06
RRAS2	1.89713083905329e-10	-1.13989758693738	1	1	7.32406331724914e-06
MGAT1	1.91843188224229e-10	0.852308135257186	1	1	7.40629812458459e-06
STX6	1.93794623300895e-10	0.7562474643882	1	1	7.48163522715434e-06
TRMT112	1.96926949337895e-10	0.699381487691179	1	1	7.60256180613877e-06
CYTH1	1.97329065356133e-10	-1.02105720596097	1	1	7.61808589713888e-06
TGM2	1.99391782175509e-10	0.361280189435497	1	1	7.69771914266771e-06
CCDC18-AS1	2.03769389999945e-10	-0.861537425926775	1	1	7.86672107033788e-06
XYLT1	2.08340728785685e-10	0.358792930650871	1	1	8.04320217550017e-06
MITD1	2.12175975426772e-10	0.307124160672942	1	1	8.19126570732598e-06
ST3GAL6	2.13399989897032e-10	0.593182936500322	1	1	8.23852000996481e-06
STMN3	2.14623312101681e-10	-0.545185781583111	1	1	8.28574758699749e-06
PRMT3	2.17170717358494e-10	-0.842283795118214	1	1	8.38409271434204e-06
FNDC3A	2.22493561609393e-10	0.617022749000417	1	1	8.58958643949223e-06
H4C4	2.23204479404339e-10	0.0586327428578617	1	1	8.61703213188391e-06
ABCA10	2.24632174588956e-10	-0.273644097977874	1	1	8.67214973218123e-06
CUX2	2.2817896822883e-10	-0.412965853406249	1	1	8.80907724744222e-06
LINC01098	2.30308867976216e-10	-0.128728170708112	1	1	8.8913041570898e-06
CD2BP2	2.30939231519878e-10	0.335046764528156	1	1	8.91563997205639e-06
ENSG00000287644	2.33012073406414e-10	0.390667175187349	1	1	8.99566410592801e-06
CHCHD2	2.3544514316065e-10	0.704353370882698	1	1	9.08959519686006e-06
ENSG00000267299	2.38352771576858e-10	0.410812517264754	1	1	9.2018470994962e-06
C14orf119	2.38857107199221e-10	0.549552755222105	1	1	9.22131748053313e-06
HCRTR2	2.38979218038664e-10	-0.124788337877322	0.667	1	9.22603169160067e-06
PIK3CA	2.46993444859294e-10	-1.08000122171382	1	1	9.53542893223791e-06
ACER1	2.48214826250158e-10	-0.144898032897559	1	1	9.58258158221361e-06
ENSG00000273199	2.49396887975674e-10	0.0838088404512531	1	1	9.62821625718885e-06
CNGB1	2.50198279751303e-10	0.0805603818940144	1	1	9.65915478807882e-06
SF3B6	2.56775509691374e-10	0.435412360086217	1	1	9.91307532714519e-06
SDE2	2.57720118656029e-10	0.361005598289894	1	1	9.94954290083466e-06
MCF2	2.57995595721732e-10	-0.176556010497883	1	1	9.96017796843319e-06
CTAG2	2.59675491609079e-10	0.0675580455483138	1	0.333	1.00250320290601e-05
BLOC1S2	2.6191223916253e-10	0.294920776130657	1	1	1.01113839051086e-05
SCAF4	2.64245140780839e-10	-0.751941290763818	1	1	1.02014479049851e-05
MMP19	2.65963445636913e-10	0.282297491977164	1	1	1.02677847822587e-05
ILRUN-AS1	2.66374893240998e-10	0.188960688923091	1	1	1.0283669128462e-05
ELP4	2.66684253596614e-10	-1.02210948571889	1	1	1.02956122943509e-05
PSMA7	2.71525913315361e-10	0.776866418675265	1	1	1.04825294094528e-05
ENSG00000253452	2.75221331858393e-10	-0.0945193968872953	0.667	1	1.06251947377251e-05
MEF2B	2.94902590594046e-10	-0.309618646208952	1	1	1.13850094124737e-05
LINC00513	2.96529030483256e-10	0.640226426754554	1	1	1.14477997508366e-05
H2AZ1	2.99091339681453e-10	0.688093696153943	1	1	1.15467202597422e-05
SLC4A4	3.00740673894289e-10	-0.476353473856336	1	1	1.16103944563629e-05
LINC03033	3.00981115031974e-10	-0.632336213314467	1	1	1.16196769269244e-05
HCP5	3.010755380397e-10	0.686039599703766	1	1	1.16233222215607e-05
ORAI2	3.03987281870236e-10	0.60902400680449	1	1	1.17357330038823e-05
BMP8A	3.07383070129397e-10	0.0894809090959123	1	1	1.18668308054155e-05
ENSG00000241886	3.08027242666572e-10	0.0433893383908828	1	1	1.18916997303857e-05
ENSG00000249787	3.10435457890986e-10	-0.0923519124254728	0.667	1	1.19846712873394e-05
HSPA2	3.11118452533357e-10	0.105623255904119	1	1	1.20110389785028e-05
ENSG00000225258	3.13068414814251e-10	-0.0839143448826702	1	1	1.2086319222319e-05
HEXIM1	3.13481189521104e-10	0.644066961428864	1	1	1.21022548026517e-05
CWC22	3.17923472631863e-10	0.303825887307827	1	1	1.22737535844257e-05
LINC03004	3.18867611629329e-10	0.166227786054903	1	1	1.23102030145619e-05
STIM2	3.26599518789415e-10	-0.816068102833739	1	1	1.26087010223842e-05
CPB2-AS1	3.3003622953694e-10	0.333038584018508	1	1	1.27413786775031e-05
EMC2	3.30832624975404e-10	0.178915832294814	1	1	1.27721243198004e-05
SEC24C	3.31354878261398e-10	-0.682082031594832	1	1	1.27922864301595e-05
RAB13	3.34866731883645e-10	0.211762617532101	1	1	1.29278650511e-05
ENSG00000283294	3.35737108324662e-10	-0.457379433763149	1	1	1.29614668039819e-05
CDC14B	3.36383596963889e-10	-0.280333573954056	1	1	1.29864251443879e-05
SYN1	3.44943682812921e-10	0.105057656893889	1	1	1.33168958186756e-05
ATP5PO	3.48347550961548e-10	0.344802208308189	1	1	1.34483055524215e-05
DBP	3.55613836144229e-10	-0.28924018399853	1	1	1.37288277581841e-05
RPL41	3.55851408725323e-10	0.649042745586438	1	1	1.37379994852498e-05
RPL31	3.6092793058575e-10	1.11910738547978	1	1	1.39339836881935e-05
ENSG00000273064	3.63005233935439e-10	0.284024423947977	1	1	1.40141800613116e-05
DCTN6	3.65743188608152e-10	0.384546604183274	1	1	1.41198815394063e-05
AK6	3.66806191817555e-10	0.24426827537889	1	1	1.41609198413085e-05
EPAS1	3.69344917362864e-10	0.297934760305516	1	1	1.42589298797107e-05
OPHN1	3.75285019306004e-10	-0.219181220704713	1	1	1.44882534553276e-05
THSD4-AS1	3.82887217993253e-10	0.083048135457501	1	1	1.47817439378475e-05
RAP1B	3.86826291622178e-10	-0.893214064271552	1	1	1.49338158143658e-05
ABRACL	3.93137114628117e-10	0.531234666481374	1	1	1.51774514473331e-05
OSTC	3.93188779045774e-10	0.432242007483693	1	1	1.51794460038412e-05
SEC23A	3.947895982537e-10	-0.799546581887226	1	1	1.52412472301823e-05
HAX1	4.02586954666403e-10	0.31365791785768	1	1	1.55422719718512e-05
ZBTB6	4.08361055758315e-10	0.125301677922683	1	1	1.57651869186055e-05
ENSG00000232053	4.11055460520169e-10	-0.596614163544454	1	1	1.58692071088416e-05
ENSG00000273319	4.16245612654045e-10	0.528310230278574	1	1	1.60695781221221e-05
TMEM182	4.16626712873035e-10	-0.248120841821343	1	1	1.60842908771764e-05
MRPL52	4.18859745639445e-10	0.491439586726532	1	1	1.61704993401564e-05
LIMS1	4.25185037906918e-10	1.27671924529247	1	1	1.64146935734345e-05
DUSP4	4.26419299305781e-10	1.49506190647646	1	1	1.6462343468999e-05
ENSG00000286035	4.32864632888561e-10	-0.288358871019772	1	1	1.67111720172958e-05
MYCL	4.37204605848345e-10	-0.0985624019344424	1	1	1.68787210133812e-05
HEY1	4.41203638973731e-10	0.0410649255069453	1	1	1.70331076862199e-05
VSIG4	4.45104539926575e-10	0.081554548523417	1	1	1.71837058684054e-05
PIM3	4.48292548797556e-10	0.879985170235176	1	1	1.73067821388784e-05
PDE6D	4.49814369499254e-10	0.159016117450598	1	1	1.73655335488882e-05
RHBDF2	4.50230175025873e-10	0.484159274777283	1	1	1.73815861370488e-05
REL	4.51150956791003e-10	0.702209663267969	1	1	1.74171338378735e-05
ENSG00000223969	4.56103741483532e-10	0.115030782454961	1	1	1.76083410437132e-05
ENSG00000229021	4.65607165725289e-10	0.39193570965768	1	1	1.79752302399905e-05
GNA15	4.8131060927292e-10	0.698194233496389	1	1	1.85814773815903e-05
ACO2	4.8237221156637e-10	-0.740295031401725	1	1	1.86224615997313e-05
CYCS	4.82375721624614e-10	0.604511926519668	1	1	1.86225971090399e-05
OR2A25	4.85299561003702e-10	-0.0834528281946756	0	1	1.87354748521089e-05
SELENOS	4.8948564100832e-10	0.698192394647473	1	1	1.88970826567672e-05
AREG	4.89546071445921e-10	2.40319890118038	1	1	1.88994156342412e-05
DCAF13	4.93734094007636e-10	0.304081510984545	1	1	1.90610984332588e-05
DNAJA1	4.96331617255109e-10	0.965365390810028	1	1	1.91613784157507e-05
BLOC1S6	4.98593362371159e-10	0.865709266448712	1	1	1.9248695347701e-05
RASGEF1B	5.09149367759341e-10	1.19931586420356	1	1	1.96562204917171e-05
ENSG00000267879	5.24119091478962e-10	-0.106572227019584	0.667	1	2.02341416456368e-05
CLDN14-AS1	5.2449480111152e-10	0.145442622464615	1	1	2.02486462917113e-05
RAB40C	5.30273218305327e-10	-0.440053862775592	1	1	2.04717278658954e-05
CD52	5.35392552656572e-10	0.49005386405949	1	1	2.06693648878596e-05
ENSG00000267546	5.39895291764907e-10	0.0716421193987078	1	1	2.0843197633876e-05
PRMT7	5.54997434049832e-10	-0.563100303341985	1	1	2.14262309389278e-05
LINC00987	5.56147180748705e-10	-0.746371390086374	1	1	2.14706180599845e-05
IL6	5.58844116999144e-10	0.0970296956042922	1	1	2.1574735980869e-05
ENSG00000290576	5.61682740878366e-10	-0.164592508832158	1	1	2.16843238943502e-05
PLEKHM3	5.64932007594993e-10	-0.86132650445659	1	1	2.18097650852123e-05
TXNDC9	5.70101050083756e-10	0.245496888481671	1	1	2.20093211395335e-05
SMPDL3B	5.70537024217187e-10	0.31905043290046	1	1	2.20261523569287e-05
MYL11	5.74439672137456e-10	0.109717671213208	1	1	2.21768179825386e-05
ELMO2	5.7850285949792e-10	-0.43808079045852	1	1	2.23336813937767e-05
RBFOX3	5.8035791997194e-10	-0.145169911529711	1	1	2.24052978584367e-05
ADAM18	5.84173234711747e-10	-0.0802832578240538	1	1	2.25525918992817e-05
CD109	5.89145438480072e-10	1.52272032084919	1	1	2.27445487979617e-05
LSM7	5.92184323893416e-10	0.64069162929865	1	1	2.28618680082292e-05
STK39	5.94190137338945e-10	-1.25641146025424	1	1	2.29393044421073e-05
GABARAPL1	6.23247111584651e-10	1.33850641182426	1	1	2.4061077989837e-05
MB21D2	6.24845283986313e-10	0.7607472511163	1	1	2.41227770335756e-05
NOTCH2NLA	6.25563119137436e-10	0.264543183560805	1	1	2.41504897774199e-05
CABLES1	6.27845658794474e-10	0.194649059066975	1	1	2.42386095034194e-05
GBP1P1	6.46210070498726e-10	0.530025738411335	1	1	2.49475859816738e-05
UBL5	6.50826000509628e-10	0.80632047472147	1	1	2.51257885756747e-05
TMEM266	6.53870120233708e-10	-0.199955742606113	1	1	2.52433098617425e-05
KMT2E-AS1	6.61394764648205e-10	0.561311067074438	1	1	2.55338062840086e-05
NUP153-AS1	6.68907392814685e-10	0.0926191458010333	1	1	2.58238388070037e-05
SCAF8	6.69785654016892e-10	-1.01380540672692	1	1	2.58577449589761e-05
PDZK1IP1	6.7570317126309e-10	-0.127779445031243	0.667	1	2.60861966297829e-05
BTRC	7.00151984652442e-10	-0.884771858347985	1	1	2.70300675194922e-05
PRELID3B	7.0440378272076e-10	0.303774241504309	1	1	2.71942124357176e-05
CEP95	7.29396624520776e-10	-0.837216341432711	1	1	2.81590860862491e-05
CA2	7.31419796047314e-10	-0.237687360378135	1	1	2.82371926462026e-05
TEX30	7.3974573917244e-10	0.243560392700324	1	1	2.85586240064912e-05
ZFAS1	7.49900365419451e-10	0.597008998125119	1	1	2.89506535073833e-05
ZNF700	7.52946488516486e-10	-0.603286523651575	1	1	2.90682521356675e-05
IL21R-AS1	7.56155438997812e-10	0.0528087213591151	1	1	2.91921368779495e-05
ENSG00000230492	7.56412876458898e-10	0.386892647178578	1	1	2.92020755085722e-05
RASSF5	7.59293710293142e-10	0.681797680364353	1	1	2.9313292979577e-05
LAMTOR5	7.628586494559e-10	0.50144133288715	1	1	2.94509210208945e-05
ST6GALNAC2	7.80626012403298e-10	0.166826614219615	1	1	3.01368478348417e-05
STX18-AS1	7.84208789610441e-10	-0.642732307507127	1	1	3.02751645317007e-05
EFCAB11	7.84556328602278e-10	-0.255839629982195	1	1	3.02885816220196e-05
ILKAP	7.98551218562995e-10	-1.07565914153654	1	1	3.0828868343843e-05
NARS2	7.997138108531e-10	-0.714334252438311	1	1	3.08737513817948e-05
SLC38A4-AS1	8.09892804083167e-10	-1.35979034323338	1	1	3.12667215944348e-05
ARHGAP31	8.11645086375273e-10	0.993562205764796	1	1	3.13343702046038e-05
ENSG00000263276	8.13847733729311e-10	-0.0786673496570687	1	1	3.14194056083538e-05
NUTM1	8.14325237319111e-10	-0.0823772166284167	1	1	3.14378401119416e-05
ENSG00000289620	8.24250787406261e-10	0.103993355386053	1	1	3.18210258986061e-05
H2BC18	8.32264181325434e-10	0.175802578196925	1	1	3.21303909842497e-05
PHF21A	8.34750373941835e-10	-1.16224387895217	1	1	3.22263729363985e-05
ENSG00000286458	8.3499658516868e-10	-0.329350836595887	1	1	3.22358781670221e-05
VDAC2	8.39855344905102e-10	0.247186443217435	1	1	3.24234554454064e-05
ENSG00000272009	8.48917109089963e-10	0.415678824679977	1	1	3.27732939135271e-05
CDK5R1	8.49418157273108e-10	0.143568708852886	1	1	3.27926373796856e-05
BHLHE40	8.59391965819132e-10	1.0686446758736	1	1	3.31776862324134e-05
ENSG00000290047	8.66833378879228e-10	0.0688475116832903	1	1	3.34649694250115e-05
ENSG00000260891	8.68069445249393e-10	-0.232609693566962	1	1	3.35126890032981e-05
GLMN	8.70116514146381e-10	0.532040897025384	1	1	3.35917181451352e-05
C18orf32	8.79634543296843e-10	0.415504521463305	1	1	3.39591711785179e-05
EDF1	8.80758061688856e-10	0.449288014676997	1	1	3.400254572956e-05
SARM1	8.92070894187659e-10	-0.428061764050142	1	1	3.44392889410088e-05
SNX4	8.99812531725103e-10	-0.924656495150447	1	1	3.47381625997793e-05
IDH2-DT	9.06026968467697e-10	0.116086358233709	1	1	3.49780771446639e-05
ACAP1	9.13684907000414e-10	-0.732184470405795	1	1	3.5273719519658e-05
NUP58	9.22699290008556e-10	0.385251326977652	1	1	3.56217287900703e-05
MIR29B2CHG	9.31184738201317e-10	-0.616663842186087	1	1	3.5949318003e-05
ENSG00000289251	9.35356075084889e-10	0.102237908296259	1	1	3.61103566347272e-05
RBM3	9.37160623172113e-10	0.572082285408503	1	1	3.61800230181826e-05
RAB33A	9.37412976487887e-10	0.211153525873237	1	1	3.61897653702914e-05
CDCP1	9.44209253484015e-10	0.274395624572753	1	1	3.64521424400039e-05
MMP25-AS1	9.63283580870986e-10	-0.402464776347296	1	1	3.71885259231053e-05
SLC25A6	9.65376316149873e-10	0.361828148749181	1	1	3.7269318061282e-05
ZMYM4	9.82019769732026e-10	-0.694889565903278	1	1	3.79118552302746e-05
PLEKHG3	9.84452962499586e-10	-0.482316435705145	1	1	3.8005791070259e-05
RARA-AS1	9.8878426232551e-10	0.259022234324896	1	1	3.81730052313386e-05
ENSG00000289609	9.96175239777866e-10	0.0589514717691548	1	0	3.84583413068643e-05
SLX4IP	1.00926574235119e-09	-0.630124569601495	1	1	3.89637132492099e-05
SIN3A	1.01244779683869e-09	-0.725682106691952	1	1	3.90865596447544e-05
ENSG00000289115	1.02284214077256e-09	0.130698702116949	1	1	3.94878436866653e-05
COQ2	1.05740884869365e-09	0.157082131972697	1	1	4.08223260126669e-05
EVA1A-AS	1.06147492254451e-09	-0.0838324235687689	1	1	4.09793008597533e-05
EDRF1	1.0642519369886e-09	-0.597265003002959	1	1	4.10865102793818e-05
SNX1	1.06718797258586e-09	-0.789247941572698	1	1	4.11998588696499e-05
NDUFA11	1.09160248399319e-09	0.512949121310703	1	1	4.21424054970412e-05
MRFAP1L1	1.09227889681468e-09	0.335352364595088	1	1	4.21685190904276e-05
APAF1	1.09403882636507e-09	-0.528132468179823	1	1	4.22364629306499e-05
NEUROD1	1.09903954686345e-09	-0.0766851275219798	0	1	4.24295207462105e-05
LINC01278	1.10451068361301e-09	-0.765086854008573	1	1	4.2640739451564e-05
MED26	1.11315137924563e-09	0.225504841989693	1	1	4.29743221471568e-05
YPEL5	1.11992696413693e-09	0.628518511160793	1	1	4.32359003774705e-05
TOP2A	1.13957060567646e-09	0.153838874427387	1	1	4.39942628027453e-05
TCEAL9	1.14675830745528e-09	0.098678620103237	1	1	4.42717512176187e-05
PDYN-AS1	1.15801688911811e-09	0.0914702969573193	1	1	4.47064000212936e-05
ASTN2	1.16057665912063e-09	-0.470101031266086	1	1	4.48052225020109e-05
ADAMTS16-DT	1.16725126745512e-09	0.0329395691954002	1	0	4.50629024313725e-05
UAP1	1.17267837196299e-09	0.547628358228595	1	1	4.5272421228003e-05
HNRNPK	1.20395151173428e-09	0.394576504044484	1	1	4.64797520620135e-05
DBI	1.20759674465448e-09	0.695433548127751	1	1	4.66204799241308e-05
LMTK3	1.22338541274569e-09	-0.183828581629536	1	1	4.72300172444601e-05
MBOAT2	1.22526435643058e-09	-0.241166423250045	1	1	4.73025557443589e-05
ERI3	1.22818017204636e-09	-0.545443114193965	1	1	4.74151237220218e-05
GALK2	1.23952348432724e-09	-0.598326591353953	1	1	4.78530436359374e-05
TMEM65	1.25055119479689e-09	-0.946205644268868	1	1	4.82787794263287e-05
SCAPER	1.26522951167085e-09	-1.34877770093133	1	1	4.88454505275647e-05
MAP3K13	1.26849577141527e-09	0.307182330339496	1	1	4.8971547751258e-05
IVNS1ABP	1.2812023626972e-09	0.658967977385278	1	1	4.94620984142879e-05
GSTO1	1.29626125472799e-09	1.05632919508993	1	1	5.00434620000289e-05
COL13A1	1.2967365970754e-09	-0.132348098923042	1	1	5.00618130666929e-05
KCTD14	1.30510701885888e-09	0.117970918260905	1	1	5.03849615700661e-05
ENSG00000260273	1.31210388557429e-09	0.0703375934759478	1	1	5.06550826064809e-05
STK40	1.32344823024668e-09	0.8530104647644	1	1	5.10930423769032e-05
BRMS1L	1.37905312358906e-09	0.335899127878571	1	1	5.32397248892793e-05
DOCK7	1.43222313840858e-09	-0.530154174262623	1	1	5.52924064814017e-05
ENSG00000272092	1.4325720695723e-09	0.105196396129657	1	1	5.53058773179082e-05
ZNF791	1.44404387375839e-09	0.321369248187465	1	1	5.57487577903163e-05
ZPBP	1.48645862018175e-09	-0.0788410196605924	1	1	5.73862214907365e-05
PPP1R15B-AS1	1.50585424940766e-09	0.236129750746084	1	1	5.8135009152632e-05
ENSG00000253557	1.51440250023327e-09	0.151387957829011	1	1	5.84650229240055e-05
ERLEC1	1.51473975321041e-09	0.268617076692765	1	1	5.84780429124413e-05
HGD	1.52051540926647e-09	-0.120988325790439	1	1	5.87010178901414e-05
LINC01374	1.52239293758955e-09	-0.422780144287843	1	1	5.87735017485822e-05
FAM32A	1.52929141823051e-09	0.355349600583239	1	1	5.90398244922069e-05
ENSG00000288851	1.53041065195559e-09	0.0995453599655109	1	1	5.90830336293976e-05
IPPK	1.53103117849885e-09	0.191392566525821	1	1	5.91069896771265e-05
TAF1	1.53296513349097e-09	-0.816210941779932	1	1	5.91816519435524e-05
CNNM2	1.53306724479574e-09	-0.55950812783296	1	1	5.91855940525845e-05
NOD1	1.54155638274527e-09	-0.461636164844583	1	1	5.95133257122638e-05
LINC01010	1.54415426891681e-09	0.320329309761472	1	1	5.96136197058023e-05
LRRC4C	1.55890760311904e-09	-0.13538010601035	1	1	6.01831869260136e-05
ZNF136	1.5640411479577e-09	-0.72878641709634	1	1	6.03813725580551e-05
ENSG00000274104	1.57683041114011e-09	-0.201401866441148	1	1	6.08751148524752e-05
POLR1H	1.59578148180171e-09	0.496118903497551	1	1	6.16067398864369e-05
MED28	1.65395980003259e-09	0.276150046495758	1	1	6.3852772040058e-05
AATF	1.66901227800124e-09	-0.749362267237105	1	1	6.44338880045159e-05
DLEC1	1.67402584305968e-09	-0.177018793011139	1	1	6.46274416971621e-05
IL1B	1.69355016128637e-09	1.69628296920452	1	1	6.53811975266216e-05
PLA2G6	1.70573680773113e-09	0.528081607975587	1	1	6.5851675199268e-05
LINC00469	1.71711771762133e-09	-0.149226589886618	1	1	6.62910466064889e-05
SYCE2	1.72167227380227e-09	-0.234874737638868	1	1	6.64668798024103e-05
NEMF	1.7353767992075e-09	-0.729783520775377	1	1	6.69959567102047e-05
FHOD3	1.73764411436265e-09	-0.0727211014549498	1	1	6.70834886790843e-05
LARP7	1.74753159938497e-09	0.406814403993789	1	1	6.74652049258563e-05
INPP5B	1.74821217060927e-09	-0.552387963237528	1	1	6.74914790585416e-05
CATSPERG	1.74928663485444e-09	-0.24344238092285	1	1	6.75329598251906e-05
PLEKHA7	1.8010728484288e-09	1.10687928486581	1	1	6.95322183864422e-05
NR3C2	1.802273878683e-09	-1.59551295070753	1	1	6.95785853604358e-05
PRDX3	1.80743082340868e-09	0.393204473455741	1	1	6.97776743685154e-05
ENSG00000281021	1.86770342805716e-09	-0.332306356981744	1	1	7.21045585435746e-05
MAP3K8	1.88263189138302e-09	1.01653129198404	1	1	7.26808867987328e-05
ARL5B	1.88408016783166e-09	0.68396229231638	1	1	7.27367989593091e-05
ZNF2	1.8970655117242e-09	0.0990897368322006	1	1	7.32381111456244e-05
BMAL2	1.91163104351758e-09	0.19044719386931	1	1	7.38004280660396e-05
ATP5PF	1.9457460743787e-09	0.568048986415387	1	1	7.51174729474642e-05
LINC02709	1.94744465724416e-09	0.0647668980458926	1	1	7.51830484375679e-05
MRPL12	1.95110484123386e-09	0.273367038192163	1	1	7.53243535006745e-05
LINC01943	1.9809314820481e-09	0.20544952950012	1	1	7.64758407959488e-05
ENSG00000235480	1.98633839309339e-09	0.172994048610492	1	1	7.66845800037636e-05
ZNF133	2.03196781973957e-09	-0.229845291638247	1	1	7.8446149648866e-05
CSRNP1	2.04093725457824e-09	0.80792614275882	1	1	7.87924236502475e-05
LHFPL2	2.06509841296958e-09	0.99099957795926	1	1	7.97251893311034e-05
GPR35	2.0652032805989e-09	0.416591975223175	1	1	7.9729237850801e-05
NRXN1	2.06614911076507e-09	-0.12294439891242	1	1	7.97657525701963e-05
BORCS7	2.06997018068821e-09	0.266316113092532	1	1	7.99132687956492e-05
FCSK	2.08625840446494e-09	-0.24711662578964	1	1	8.05420919627734e-05
KIR2DL4	2.10475480005084e-09	0.285499419035917	1	1	8.12561638107626e-05
CLPTM1	2.10863295536816e-09	-0.521349931079923	1	1	8.14058838749432e-05
ENSG00000286125	2.15333305068402e-09	-0.0827990534512308	1	1	8.31315757547072e-05
TMEM143	2.21943662800531e-09	-0.236479208085418	1	1	8.56835704607732e-05
ENSG00000289255	2.22390457215881e-09	0.0483801252948275	1	1	8.58560599127632e-05
PIBF1	2.2379118883797e-09	-1.07107055739979	1	1	8.63968263627866e-05
FGF14	2.2809294820555e-09	-0.0706945427480064	1	1	8.80575635842348e-05
EGR3	2.28619874728432e-09	0.273647730352397	1	1	8.82609888376584e-05
ZMIZ1-AS1	2.29832045853616e-09	0.300002307081932	1	1	8.87289596222469e-05
LINC01877	2.30472745345908e-09	-0.105431831199256	1	1	8.89763080682411e-05
MAP3K14	2.35397265475354e-09	-0.712864278714127	1	1	9.08774683094151e-05
RBM7	2.3570087105657e-09	0.34931087281729	1	1	9.09946782800993e-05
BBX	2.36620710522494e-09	-0.90016514604952	1	1	9.13497915043142e-05
ENSG00000253369	2.37382906631132e-09	-0.0741515613596715	0	1	9.16440449340146e-05
TPGS1	2.39087247481983e-09	0.442035707584154	1	1	9.23020227628944e-05
ENSG00000259342	2.43071802712394e-09	0.0588381743093489	1	1	9.38403001551468e-05
SH3PXD2B	2.43768880449334e-09	0.203374234952449	1	1	9.410941398627e-05
MYO16	2.44218786604772e-09	-0.594574034488944	1	1	9.42831047566382e-05
INPP4B	2.46323613620201e-09	-1.9517528176802	1	1	9.50956942742148e-05
DLG1	2.47985749762924e-09	-1.06554869944419	1	1	9.57373785534744e-05
MTHFD2	2.48873194837821e-09	0.799271748974515	1	1	9.6079985599089e-05
DIS3L	2.50280139603261e-09	-0.510491526328479	1	1	9.66231506952349e-05
SNRPE	2.53187744613759e-09	0.578889960383849	1	1	9.77456606855877e-05
ARID5B	2.55573798432222e-09	0.650706120776981	1	1	9.86668206227438e-05
HERC3	2.55895618867073e-09	-1.00183144589418	1	1	9.87910626198221e-05
C4orf48	2.56113865038262e-09	0.695852106967432	1	1	9.88753187366713e-05
PECR	2.57640758697894e-09	-0.316927029257435	1	1	9.94647913029088e-05
TM7SF3	2.59417351581106e-09	-0.504916553975231	1	1	0.000100150662751402
ENSG00000268458	2.64954050618847e-09	-0.0801197548859189	1	1	0.000102288160781912
RNF144A	2.67371056038133e-09	-0.974439565805249	1	1	0.000103221269894081
SFSWAP	2.67667330852607e-09	-0.755465655093507	1	1	0.000103335649748957
PCCA	2.68049252161938e-09	-0.907845999883163	1	1	0.000103483094289638
ANKRD44	2.70577046996306e-09	-1.45348995340856	1	1	0.000104458974763394
URGCP	2.70694612984329e-09	-0.615480311027585	1	1	0.00010450436228873
LINC02224	2.72286180150969e-09	-0.134480380881429	0.667	1	0.000105118802709083
RANBP10	2.73799827316927e-09	-0.477937223273336	1	1	0.000105703161333973
TENT5C	2.74762170099685e-09	0.850580910057912	1	1	0.000106074683388684
FXYD6-AS1	2.76989434376247e-09	0.0903995660012975	1	1	0.000106934541035294
SORCS2	2.78264715855162e-09	0.303354388344156	1	1	0.000107426876203044
MAP3K1	2.78827927458313e-09	-1.60833556158627	1	1	0.000107644309674556
ZKSCAN8	2.91503079292141e-09	-0.461669294754451	1	1	0.000112537678791524
COL1A1	2.95690232070346e-09	0.0394896568029448	1	1	0.000114154170993078
DSE	2.98607683728295e-09	1.50066170106334	1	1	0.000115280482380145
KCTD9	2.98714188441518e-09	0.216454847439298	1	1	0.000115321599589732
GRM7	3.00708965687394e-09	-0.16342185128136	0.667	1	0.000116091703293275
VPS8	3.04177530960667e-09	-0.989573356152713	1	1	0.000117430777602675
TMEM217	3.06195887010599e-09	0.0365703908657053	1	1	0.000118209984139312
TANGO6	3.14647832019046e-09	-1.02300150410893	1	1	0.000121472942029273
ENSG00000260563	3.15120757363257e-09	0.0920535922017842	1	1	0.000121655519587659
TNFSF9	3.18160227546909e-09	0.822626673821768	1	1	0.00012282893744676
POMGNT1	3.21845289076324e-09	-0.263103071209187	1	1	0.000124251592300806
MFSD14CP	3.23946395094835e-09	-0.956626403340489	1	1	0.000125062745290312
ACAD10	3.2489989471054e-09	-0.454654712854701	1	1	0.000125430853351951
ENSG00000290441	3.25865198120355e-09	0.458403710181429	1	1	0.000125803518386344
PSG8	3.29184802194129e-09	-0.0673456599751199	0	1	0.000127085084735065
NOL4L	3.30224073486107e-09	-1.04546096232244	1	1	0.000127486305810047
ARF5	3.31500235414134e-09	0.36475764999463	1	1	0.000127978980883981
RRP7BP	3.33208364114791e-09	-0.478397269553678	1	1	0.000128638421050156
ENSG00000226310	3.37143080769286e-09	-0.14607031012288	1	1	0.00013015745776179
ENSG00000273204	3.38549685629868e-09	0.0778922645596876	1	1	0.000130700491634267
RPS19	3.40065924311474e-09	0.957720449662007	1	1	0.000131285850739688
RALA	3.40471308641221e-09	0.390269351651495	1	1	0.00013144235341403
TOB2	3.44598682339896e-09	0.376285905657225	1	1	0.00013303576730414
ARHGAP19	3.4607305768903e-09	-0.421659771361386	1	1	0.000133604964651427
SLC22A18AS	3.46417538662582e-09	0.170444889639894	1	1	0.000133737954976076
ENSG00000260498	3.50781126515993e-09	0.0419896411371024	1	1	0.000135422561702764
NANS	3.51309730054492e-09	0.53302312513993	1	1	0.000135626634384837
RBM38	3.55452939151142e-09	0.728867464095253	1	1	0.00013722616168869
ENSG00000266957	3.60718851061138e-09	-0.119661107581482	1	1	0.000139259119640663
NAB1	3.63676728609353e-09	0.784807413396241	1	1	0.000140401037846927
NDUFB11	3.69223446238944e-09	0.417106756318866	1	1	0.000142542403655007
BUD31	3.734461870405e-09	0.546954456761153	1	1	0.000144172634968855
SRSF9	3.74215291271904e-09	0.427182202127842	1	1	0.000144469555348431
SMCR5	3.7572552906743e-09	0.0786453746623677	1	1	0.000145052597751772
DCAF1	3.75775766232665e-09	-0.873494094733833	1	1	0.000145071992311783
ENSG00000234961	3.75884418908738e-09	0.194909674804154	1	1	0.000145113938763907
BMP6	3.78203002082347e-09	0.229580734882902	1	1	0.000146009050983911
LRRC69	3.80511765699563e-09	-0.313740561008129	1	1	0.000146900372265973
PBDC1	3.82398154285929e-09	0.408065665414095	1	1	0.000147628631443626
SIKE1	3.87848677601317e-09	0.269071174655882	1	1	0.000149732860474764
CCDC32	3.88859386805421e-09	0.248127684241701	1	1	0.000150123054870101
ENSG00000291211	3.9749187114637e-09	-0.090061292869384	1	1	0.000153455711774768
SPECC1	3.99608430919838e-09	-0.863406176716065	1	1	0.000154272830840913
PKD2L2-DT	3.99796186355151e-09	-0.358195116742492	1	1	0.00015434531570427
ENSG00000290426	4.06976076052733e-09	-0.0670704791862795	1	1	0.000157117183920918
ARL4A	4.13799691572603e-09	0.646666368112817	1	1	0.000159751508928519
E2F3	4.14860963338853e-09	0.50111934076438	1	1	0.000160161223506597
PTX3	4.1799757775772e-09	0.349810107363065	1	1	0.000161372144869146
ZW10	4.18167169690253e-09	0.139214638703935	1	1	0.000161437617530619
ENSG00000289569	4.18424181290075e-09	0.0557130864080035	1	1	0.000161536839428846
SLC43A2	4.21671640179353e-09	1.41951797485015	1	1	0.000162790553407641
RPS6KA2	4.22542691144203e-09	-0.662553462670953	1	1	0.000163126831343131
BTBD19	4.23620881176929e-09	0.422698867534102	1	1	0.000163543077387165
S1PR1	4.2729729873701e-09	0.662106337763386	1	1	0.00016496239515041
ADAT3	4.30957445731742e-09	0.0402936636479014	1	1	0.000166375431499196
TARID	4.31787952980426e-09	-0.0816173955166584	1	1	0.000166696057127623
ENSG00000290183	4.39374704512583e-09	-0.383227504736845	1	1	0.000169624998424128
GANC	4.43096784381349e-09	-0.403653145843908	1	1	0.000171061944578263
CDC27	4.47273977199146e-09	-0.781275026672476	1	1	0.000172674591637502
GORASP2	4.50382014727193e-09	-0.637372112992686	1	1	0.00017387448060558
PLA2R1	4.50975379811018e-09	-0.0658162346520574	1	1	0.000174103555129842
XPO7	4.52716492799758e-09	-0.837652104539319	1	1	0.000174775729210275
SMC1B	4.54178136148111e-09	0.127086625689638	1	1	0.00017534001124134
TERB1	4.57202652009248e-09	-0.0737711039625826	1	1	0.00017650765583469
ENSG00000286543	4.60127625011054e-09	-0.0885461102194185	1	1	0.000177636870911767
FAM81B	4.6564255474663e-09	-0.0777884368194399	1	1	0.000179765964685484
OTULINL	4.73295398900366e-09	0.203718689356229	1	1	0.000182720421699475
RCSD1	4.82040116944478e-09	-0.860224392088512	1	1	0.000186096407547585
ENSG00000273341	4.91003198102681e-09	0.0832293896640224	1	1	0.000189556694659521
CXCL2	4.91280778341078e-09	0.711187752864084	1	1	0.000189663857286357
SET	4.96260558752852e-09	0.213692465346782	1	1	0.000191586351312126
COX4I1	4.96697214280204e-09	0.535789815320279	1	1	0.000191754926545016
RNF168	4.98849983153435e-09	0.462540760858438	1	1	0.000192586024496215
LINC02641	5.03979678193408e-09	-0.0953533857548026	1	1	0.000194566394563347
LINC03031	5.14074541766952e-09	-0.110815122912847	0.667	1	0.000198463617594549
KCNE1	5.15096614184743e-09	0.508767956635178	1	1	0.000198858198872162
FOXN3	5.15710495929227e-09	-1.08155012287808	1	1	0.000199095194058437
MCFD2	5.17616022306248e-09	0.205841877656139	1	1	0.00019983084157155
FAM151B-DT	5.20075375338268e-09	0.431478887292431	1	1	0.000200780299403092
SPAG4	5.23802501753064e-09	0.0986217792919966	1	1	0.000202219193826788
ENSG00000288976	5.27905041859939e-09	0.168068497744354	1	1	0.000203803020460448
CAPN10-DT	5.31187895112115e-09	0.172424289776234	1	1	0.000205070398786983
GPR65	5.32398712091321e-09	0.806050614648567	1	1	0.000205537846789975
NKD1	5.3648799487076e-09	0.319315587959188	1	1	0.000207116555299806
C12orf40	5.42787817666063e-09	-0.350043831221822	1	1	0.00020954866488816
MIPEP	5.47880779850481e-09	-0.663228143573301	1	1	0.000211514853869077
GBE1	5.48102436107191e-09	0.450450387001601	1	1	0.000211600426483542
PHTF2	5.49304455574883e-09	-0.926986191231249	1	1	0.000212064478119239
ENSG00000235978	5.51006353177172e-09	0.46530937480437	1	1	0.000212721512707579
RNF43	5.54254913056328e-09	-0.407551960068627	1	1	0.000213975651734526
WDSUB1	5.55998932754816e-09	-0.477436268545217	1	1	0.000214648947979324
ENSG00000289883	5.56392872442518e-09	0.158880773462657	1	1	0.000214801032335158
NIN	5.57352717165079e-09	-1.02823940558517	1	1	0.00021517158998875
SP4	5.58076607559556e-09	-0.742843140394607	1	1	0.000215451055114442
MAPK14	5.59123100317301e-09	-0.617723466599248	1	1	0.000215855064108497
MELTF	5.59892402736193e-09	0.116025272385202	1	1	0.000216152061000335
ENSG00000290073	5.65343332200193e-09	-0.31556915756546	1	1	0.000218256446829207
RPL28	5.67794768284332e-09	0.495624603761194	1	1	0.000219202848243849
ENSG00000256152	5.71551140200854e-09	0.0409268525671438	1	1	0.000220653033185942
CDH18	5.73402372203756e-09	-0.0982527561929114	1	1	0.000221367719812982
LINC01128	5.78845249629052e-09	0.178246177637432	1	1	0.000223468997071792
CAMKMT	5.79819907778068e-09	-1.20409829389676	1	1	0.000223845273596801
CD59	5.83447659003048e-09	0.272672257516031	1	1	0.000225245803234717
RRAD	5.88949661450553e-09	0.267989202453911	1	1	0.000227369906299601
NOTCH2NLC	5.96882976055789e-09	0.660968030547734	1	1	0.000230432641736098
ZNF276	5.98804012180037e-09	0.223370210831088	1	1	0.000231174276942225
SERP1	6.03799941528042e-09	0.317345807762264	1	1	0.000233103005426316
LOXL2	6.03890185793847e-09	-0.17789776381316	1	1	0.000233137845127573
CCDC3	6.19552787592409e-09	-0.103930438283934	1	1	0.000239184549177925
NR4A1AS	6.22446391160266e-09	0.0674754954822285	1	1	0.000240301653771332
LINC01830	6.28193929723163e-09	-0.110960435171412	0.333	1	0.000242520548508924
ENSG00000288703	6.41457052834539e-09	0.261901734101936	1	1	0.000247640909817302
ACO1	6.4249187505251e-09	-0.383410862018249	1	1	0.000248040413282772
IL1A	6.46128153167686e-09	0.133780260446248	1	1	0.000249444234811917
LYSMD3	6.63997377359283e-09	0.325300319162666	1	1	0.000256342827503325
SNRPB	6.66919803694279e-09	0.477158204761407	1	1	0.000257471059414213
TMEM126B	6.76922301651976e-09	0.258741407509849	1	1	0.000261332623775762
CKAP2	6.79204986940668e-09	0.684421057752788	1	1	0.000262213877258314
LTBP1	6.85689641511511e-09	-0.122290787091973	1	1	0.000264717343001934
INHBA	6.88808430178528e-09	0.0576298207047836	1	1	0.000265921382554723
KLHL22	6.9129416262096e-09	-0.818563748138113	1	1	0.000266881024421448
CDT1	6.9773418736034e-09	0.0965390369057577	1	1	0.000269367260372333
ENSG00000267922	6.98851264351426e-09	0.122620028602173	1	1	0.000269798519115511
ENSG00000273702	7.00974729166897e-09	0.545496373400378	1	1	0.000270618303942172
PPP1R35	7.03591372892617e-09	0.377065016736861	1	1	0.000271628485418924
GNPTAB	7.15875840433502e-09	-1.14896767265794	1	1	0.000276371026957758
STEAP1B	7.202094132953e-09	1.35693199690644	1	1	0.000278044046096783
ENSG00000284677	7.21330842987165e-09	0.0487428238191188	1	1	0.000278476985243625
KRT81	7.26200087474133e-09	0.0814156470186724	1	1	0.000280356805770264
SS18L2	7.27264018156694e-09	0.368432163676385	1	1	0.000280767546849573
PACS1	7.28714456929468e-09	-1.57412730362431	1	1	0.00028132750324219
CRYBG2	7.36380276653756e-09	-0.102867840818463	1	1	0.000284286969604949
SNX29	7.384023083795e-09	-1.27294101036199	1	1	0.00028506759517299
LINC01322	7.50688053793165e-09	-0.119934540924266	1	1	0.000289810630047389
MRPL28	7.56034544378381e-09	0.390705778919991	1	1	0.000291874696202718
CITED4	7.58995657658833e-09	-0.433355086103049	1	1	0.000293017863595769
DSEL-AS1	7.60768665038798e-09	-0.0884407830788987	1	1	0.000293702350824878
ENSG00000289731	7.62634665852726e-09	-0.451014217803438	1	1	0.000294422739099103
ENSG00000288942	7.71669123581981e-09	0.119268550575025	1	1	0.00029791058185006
ENSG00000285413	7.72601231513614e-09	0.0515132523136062	1	1	0.000298270431438146
EDEM2	7.73720264052289e-09	-0.464298244892262	1	1	0.000298702445140027
CPNE7	7.74382760207205e-09	0.0430425183580023	1	1	0.000298958208405593
ZNG1B	7.83688530083535e-09	0.436762709253139	1	1	0.00030255079392405
GRAMD4	7.84935793271713e-09	0.479556577666444	1	1	0.000303032312350478
C17orf49	7.93176916675166e-09	0.28771606684889	1	1	0.000306213880451615
STK17A	8.0005014898131e-09	0.39249641057197	1	1	0.000308867360515725
DIRC3	8.01293109858889e-09	-0.819400029848887	1	1	0.000309347217992123
TLE2	8.09527652083087e-09	-0.154751835981843	1	1	0.000312526245363197
DIDO1	8.11377944366851e-09	-0.858130460185438	1	1	0.000313240569202267
SMARCC2	8.26427372682408e-09	-0.549310408575339	1	1	0.000319050551497771
FAM200A	8.26693578338369e-09	0.232346159209343	1	1	0.000319153322853311
BTBD7	8.27534703596137e-09	0.200759041849154	1	1	0.000319478047670325
TTC33	8.3508819504048e-09	0.236535759450417	1	1	0.000322394148577328
ENSG00000286043	8.42038355188337e-09	0.0474103643503783	1	1	0.000325077327404009
CHRAC1	8.4878396938931e-09	0.326528401733544	1	1	0.000327681539222437
ENSG00000290068	8.58570041340129e-09	0.0885605212528573	1	1	0.00033145955015977
DHX35	8.60426157842453e-09	-0.675587760055767	1	1	0.000332176122496658
MUC6	8.78281243847873e-09	-0.0990273663219206	1	1	0.00033906925699991
COX6B1	8.8211449192763e-09	0.606685404233977	1	1	0.000340549120753581
GHITM	8.88970735615833e-09	0.197077598423414	1	1	0.000343196042191848
GBP2	8.8900674714237e-09	1.06533379208898	1	1	0.000343209944801783
FLJ40194	8.90430866285202e-09	-0.29135414164894	1	1	0.000343759740238065
GCC2-AS1	8.93149985142910e-09	0.0925663838780608	1	1	0.000344809483264272
ENSG00000249547	8.94666713080203e-09	-0.113250711208572	0.333	1	0.000345395031251743
ENSG00000288925	8.96083733272143e-09	0.329114690480495	1	1	0.000345942086067044
DDI2	8.98797814708292e-09	0.512531553203454	1	1	0.000346989884346283
NFKB1	9.0178338296286e-09	0.687408605840812	1	1	0.000348142492826642
TCHH	9.15438835354292e-09	0.0395416225747793	1	0.667	0.000353414316776878
ENSG00000290922	9.32056877481306e-09	0.206906634509616	1	1	0.000359829878120433
KDM7A-DT	9.32108078776833e-09	0.0830210421608006	1	1	0.000359849644892584
PZP	9.39203420010738e-09	-0.974385499599623	1	1	0.000362588872329345
ENSG00000268403	9.47648337805576e-09	0.134264855769764	1	1	0.000365849117293221
CTSB	9.63889884796081e-09	1.25352230786247	1	1	0.000372119328924375
SFXN5	9.7518899753831e-09	-0.57995533466498	1	1	0.00037648146438964
YPEL4	9.81519129347998e-09	0.101060481786212	1	1	0.000378925275076088
ENSG00000286163	9.87298324415718e-09	-0.122935297786231	1	1	0.000381156391123932
CHST15	1.00179079106701e-08	1.14521618099688	1	1	0.00038675135279933
ITGA5	1.00394785850282e-08	1.05169780087914	1	1	0.000387584110253598
ENSG00000205537	1.00648847106342e-08	0.0729668784145796	1	1	0.000388564939138745
ACAD9-DT	1.00844098505759e-08	0.13816384320981	1	1	0.000389318726691335
ENSG00000231405	1.02647117904884e-08	0.046852544197691	1	0	0.000396279463383595
ENSG00000289211	1.03204534062227e-08	0.10931374103168	1	1	0.000398431424200632
BFAR	1.03546424263762e-08	0.3332568409178	1	1	0.000399751325512681
CDK1	1.03563107570825e-08	0.069153138200416	1	1	0.000399815733087927
PF4V1	1.03593379521424e-08	-0.326469575265274	1	1	0.00039993260098041
ENSG00000275091	1.05419741828629e-08	0.0642264150170879	1	1	0.000406983455303606
COA6	1.05551841670944e-08	0.30455346310313	1	1	0.000407493439954846
LINC02974	1.06988661034239e-08	0.0488038182907486	1	1	0.000413040424788785
ENSG00000286669	1.08244834687416e-08	0.0652678385513008	1	1	0.000417890008794239
TFAP4	1.08250137691834e-08	-0.221700398936129	1	1	0.000417910481573092
RUNX3	1.08717180117936e-08	0.641106430243652	1	1	0.000419713545563305
IL1RN	1.08930634391609e-08	0.69349124431496	1	1	0.000420537607132245
LINC01331	1.09084783874881e-08	-0.0770002732291657	0.667	1	0.000421132716627367
DPP6	1.10518827069158e-08	-0.13084558342211	1	1	0.000426668983783191
PHF20L1	1.10977296759476e-08	0.460697678315888	1	1	0.000428438951869633
MBTPS1	1.1180757971901e-08	-0.788055732810142	1	1	0.000431644342263209
HNRNPH1	1.1184892688223e-08	0.419127038237593	1	1	0.000431803967121536
ENSG00000259972	1.1289666228188e-08	-0.511288909790244	1	1	0.000435848854405425
SCN4B	1.1316099222939e-08	0.0472062468620691	1	0.667	0.000436869326600782
H2AC20	1.14746151860584e-08	0.551795057810065	1	1	0.000442988993872972
NDUFC1	1.15283955713084e-08	0.257019519756139	1	1	0.000445065239425931
PERP	1.16517591726798e-08	0.138819365347104	1	1	0.000449827814620475
RGS7	1.16556072665131e-08	-0.316493830720935	1	1	0.000449976374131005
AKT3	1.16775883920883e-08	-1.13932446560108	1	1	0.00045082497746496
TNFRSF14	1.17126027222133e-08	0.363827885794326	1	1	0.000452176740693767
MARCHF8	1.17784034240898e-08	-0.924775634424481	1	1	0.00045471704259041
TXNDC11-AS1	1.18647804680984e-08	0.169707271173935	1	1	0.000458051714751406
LINC00298	1.18723574225424e-08	-0.197890468253771	1	1	0.000458344230654672
TRPS1	1.21201927546526e-08	0.683383261661426	1	1	0.000467912161486119
SIRT5	1.21344354585786e-08	-0.291043149442477	1	1	0.000468462015313884
RARA	1.24840882835204e-08	0.896363418551782	1	1	0.000481960712273589
NDUFB3	1.25253877544351e-08	0.640012233108251	1	1	0.000483555119647721
SDK2	1.25780236304476e-08	-0.564173895289914	1	1	0.000485587180277062
TGFB1	1.26156558995088e-08	0.766326191775488	1	1	0.000487040011656435
ETNK1	1.2640485727367e-08	0.36466274392533	1	1	0.00048799859199073
KCTD16	1.26610759028088e-08	0.0669578562535962	1	1	0.000488793496303835
GINM1	1.26771218111644e-08	-0.655804255494002	1	1	0.000489412964641814
ITGAD	1.26967995146203e-08	0.0972086302874369	1	1	0.000490172642061432
MAT2A	1.27102066062245e-08	0.52229998854203	1	1	0.000490690236239903
PCNX4	1.27403141123845e-08	0.329256420836253	1	1	0.000491852566622714
TTC17	1.27441455161101e-08	-1.00054808798648	1	1	0.000492000481794947
LINC01629	1.28328633745481e-08	0.131500554421213	1	1	0.000495425523437803
ENSG00000288906	1.30316031081937e-08	0.0576406180864399	1	1	0.000503098069594926
ABCA12	1.30518636121026e-08	-0.0687460317579818	1	1	0.000503880246608832
NEAT1	1.30704676337872e-08	0.989142789504525	1	1	0.00050459847346999
MBTPS2	1.31607385127441e-08	-0.425681759571247	1	1	0.000508083471023
PNP	1.32914034763242e-08	0.918013680008625	1	1	0.000513127922606972
CSKMT	1.34048524421375e-08	0.489830371438557	1	1	0.000517507733381161
BBS9	1.3503641352411e-08	-1.42760464960798	1	1	0.00052132157805118
ENSG00000253214	1.35471308747469e-08	0.0645720832372694	1	1	0.000523000534550479
GJB2	1.36454371454901e-08	0.0268327216406381	1	0	0.000526795746438791
CTDSPL2	1.36521912279211e-08	-0.909184049614959	1	1	0.000527056494545123
CSTA	1.37364425680013e-08	1.22794283513113	1	1	0.00053030910178026
KLKB1	1.37839667415874e-08	-0.0789356078863093	1	1	0.000532143820025723
LINC01412	1.37993128189558e-08	0.133260396720856	1	1	0.000532736270688607
EMC8	1.3842267835598e-08	0.211095436963064	1	1	0.000534394592061095
LINC00892	1.38439634676007e-08	-0.211871019163421	1	1	0.000534460053630191
PRDM15	1.39793776633308e-08	-0.222036083173273	1	1	0.000539687854070547
SMARCC1	1.40253204804402e-08	-0.910187744456203	1	1	0.000541461522467873
TREML1	1.40462433308465e-08	-0.207632780579486	1	1	0.000542269270030661
ENSG00000285693	1.41947290465143e-08	0.537237131831495	1	1	0.000548001709569732
HEXA	1.41947612713068e-08	-0.711026731913004	1	1	0.00054800295364007
ENSG00000286264	1.43258179821926e-08	0.0781502214830723	1	1	0.000553062529020529
ENSG00000289202	1.44217148017714e-08	0.028626079911992	1	1	0.000556764721637186
LINC01478	1.44595938557501e-08	-0.165101601008766	0.667	1	0.00055822708039509
HNRNPA1L3	1.45104804818451e-08	0.419901174285617	1	1	0.000560191609482114
BANP	1.45853924967869e-08	0.593240428780958	1	1	0.000563083662730955
NPHP4	1.4870617014747e-08	0.156134717672528	1	1	0.000574095040471323
MICU1	1.52087331845252e-08	-0.881182501763523	1	1	0.000587148353321778
GNE	1.53545564419016e-08	-0.544518447012271	1	1	0.000592778005996054
CKAP5	1.54430101054731e-08	-0.674389857301186	1	1	0.000596192848131893
ATF6-DT	1.54732569948041e-08	0.176981567454181	1	1	0.000597360559541408
MED9	1.55713754050032e-08	-0.377147063476084	1	1	0.000601148518885554
AQR	1.5602136309756e-08	-0.850059509953292	1	1	0.000602336074374442
ENSG00000273272	1.58353344781686e-08	0.578758210630489	1	1	0.000611338922864176
CCNT2	1.59252244358723e-08	-0.606892354311749	1	1	0.000614809214571287
ADAM22	1.60090374946661e-08	-0.40963327994743	1	1	0.000618044901519079
EIF3I	1.62675141180589e-08	0.291299630991775	1	1	0.000628023650041781
AARS1	1.62990553124183e-08	0.222977113040584	1	1	0.000629241329391221
PTPN7	1.63307580895005e-08	0.661217583977785	1	1	0.000630465246803257
ZNF185	1.64454473708428e-08	-0.19653871612786	1	1	0.000634892941198756
SDCBP	1.64618564173444e-08	0.601084665551007	1	1	0.000635526428847999
DIS3L2	1.64879556650243e-08	-1.09728283383385	1	1	0.000636534016403927
MED24	1.68341148573194e-08	-0.363154872759658	1	1	0.000649897838181673
POR	1.68810197616685e-08	0.294166449466381	1	1	0.000651708648918973
UQCR10	1.70191831185089e-08	0.635968207010824	1	1	0.000657042583473155
ADGRG5	1.73259681285365e-08	-0.664304837246002	1	1	0.000668886325570281
CRIP1	1.74096487068673e-08	0.769191795710772	1	1	0.00067211689797732
CALD1	1.76484383730765e-08	-0.23655250940398	1	1	0.000681335611830989
BET1	1.77621377146815e-08	0.177143597136771	1	1	0.000685725088612994
HES1	1.77986958422066e-08	1.43282788883427	1	1	0.000687136451684229
ALDH1A3	1.78275296192467e-08	0.0678793050444131	1	0.667	0.000688249608480638
ENSG00000288934	1.78611471579842e-08	0.107825877313273	1	1	0.000689547447181136
ENSG00000288957	1.7986160126972e-08	0.391935660629862	1	1	0.000694373697861881
PLIN2	1.81109392096064e-08	0.684298355751019	1	1	0.000699190919126065
DNAJC3-DT	1.82137693160688e-08	0.23197188175213	1	1	0.000703160778216153
NOP16	1.82539648654166e-08	0.151946500342083	1	1	0.000704712567594275
ZNF561	1.82844147242292e-08	-0.296723137944223	1	1	0.000705888114843594
SLC43A3	1.83373721631528e-08	0.416274317825611	1	1	0.000707932589730677
VASH1-DT	1.84344353410016e-08	0.277207343527458	1	1	0.000711679810774708
LINC01816	1.84590838882696e-08	0.132411648173006	1	1	0.000712631392590535
ADGRB1	1.84997035994791e-08	0.057232118384055	1	1	0.000714199557161491
LINC01270	1.88234528102656e-08	0.0512812549732922	1	1	0.000726698219193113
FNIP2	1.88557880806034e-08	0.649216141960532	1	1	0.000727946554639775
HLA-DRA	1.90125714607621e-08	0.907525556603547	1	1	0.000733999333814183
ENSG00000272489	1.90151085686514e-08	0.0465509537304947	1	1	0.000734097281401357
STARD4	1.91287971882263e-08	0.988112928912245	1	1	0.000738486344248666
ZNF267	1.91349767431854e-08	0.635594984982928	1	1	0.000738724912147416
ENSG00000288758	1.92026543932303e-08	-0.0710633847372626	1	1	0.000741337675505047
RBM33	1.92144036384659e-08	-0.887379359486232	1	1	0.000741791266866616
AURKA	1.93746592394134e-08	0.116907454979534	1	1	0.000747978094596794
SCARF1	1.94857268839943e-08	0.201351320578843	1	1	0.000752265972083484
LLPH	1.95511182157693e-08	0.32246093637348	1	1	0.000754790469837989
PTBP1	1.97723332847161e-08	0.207972660470117	1	1	0.000763330698789749
USP13	1.97778208710016e-08	-0.403524321131584	1	1	0.000763542552545889
PRKAR1A	1.98239764400465e-08	0.389097600985483	1	1	0.000765324434444435
MAP4	1.99857746906598e-08	-1.07241905852593	1	1	0.000771570817707614
TXN	2.00890591749052e-08	0.741909473331563	1	1	0.000775558218506388
MID2	2.02601664588097e-08	-0.301258904429778	1	1	0.000782163986308807
CASP9	2.03176422963418e-08	0.491283060855126	1	1	0.000784382898492572
ENSG00000273118	2.03755710466843e-08	-0.671676904979795	1	1	0.000786619295828295
MYO3B	2.04001765100829e-08	-0.266306540112555	1	1	0.000787569214348259
ENSG00000231128	2.04153291117515e-08	0.530576029049555	1	1	0.000788154195688278
TADA1	2.04297041342666e-08	-0.426555870718203	1	1	0.000788709157807495
RBM15	2.05592959636203e-08	0.159150264795643	1	1	0.000793712179971525
SEC62	2.07199135712939e-08	0.301460301014784	1	1	0.000799912983333372
LINC03040	2.07208793357185e-08	0.0701102072064992	1	1	0.000799950267634748
ENSG00000230649	2.07905030289311e-08	-0.422862918072073	1	1	0.000802638159934914
GRK3	2.07915166653977e-08	-1.28408930704062	1	1	0.000802677292384342
NCF1	2.09403986728358e-08	0.421301165691246	1	1	0.000808425031163498
CHRNA10	2.09781189710757e-08	0.0370228687362566	1	1	0.00080988126099735
ATP5F1C	2.09893911147131e-08	0.249013808530299	1	1	0.000810316433374614
SIGLEC17P	2.10977427442274e-08	-0.266775551859105	1	1	0.000814499456383643
DHX32	2.11049627210332e-08	-0.41018205277941	1	1	0.000814778190808209
TADA3	2.11225680357252e-08	-0.499866317832118	1	1	0.000815457861587208
ENSG00000256803	2.11325935094711e-08	0.089682846486359	1	1	0.000815844905026639
ENSG00000290091	2.13711309759826e-08	0.087064046699977	1	1	0.000825053882458782
LINC01970	2.13890836104848e-08	0.124987018300769	1	1	0.000825746961866377
CPLANE1	2.16165791658307e-08	-0.677716328191876	1	1	0.000834529655276059
LINC02976	2.16692047882151e-08	-0.339787687115146	1	1	0.000836561320053833
C3orf33	2.17437492597828e-08	-0.248570292040535	1	1	0.000839439183923174
ENSG00000287865	2.2037721658671e-08	0.0768920990027955	1	1	0.000850788282354653
COX6A1	2.22557269869446e-08	0.541978173906928	1	1	0.000859204596057984
DOCK8	2.22852131168599e-08	-0.97328242009787	1	1	0.000860342937589491
CASP3	2.24137693963864e-08	0.324178932581275	1	1	0.000865305981316894
SPRING1	2.24826013501303e-08	0.188453449407319	1	1	0.00086796330772313
SGTA	2.27526260729978e-08	0.252410402246346	1	1	0.000878387882174152
PPM1L	2.31669639986576e-08	-1.10720278227864	1	1	0.000894383812132174
MGAT2	2.32769686290091e-08	0.157705037306534	1	1	0.000898630650891525
ENSG00000262823	2.32946714931202e-08	-0.076273862483528	1	1	0.000899314087663398
ENG	2.35253914280178e-08	0.748095059768207	1	1	0.000908221261470056
EPHX1	2.37224862449501e-08	-0.193024600870809	1	1	0.000915830303972542
DNAJB6	2.45675308085363e-08	0.599991530242132	1	1	0.000948454094394354
MRPL14	2.48071006665377e-08	0.362907223113327	1	1	0.000957702928332354
GMDS-DT	2.49567896330434e-08	-0.995066861124621	1	1	0.000963481820573272
ENSG00000290563	2.52225357964115e-08	0.164744900051046	1	1	0.000973741216956264
CLASRP	2.54632783847962e-08	-0.577844831559	1	1	0.000983035325323444
FAM168B	2.5494846126982e-08	-0.884962158509099	1	1	0.000984254029578265
NSA2	2.55297172212314e-08	0.407240123467123	1	1	0.00098560026304286
ENSG00000286010	2.56982948112307e-08	-0.0896164634465002	1	1	0.000992108369482374
S1PR3	2.57466914763763e-08	0.492839986974177	1	1	0.000993976771136983
NDUFA13	2.58483773947844e-08	0.748412543020673	1	1	0.000997902457703048
ABHD17B	2.5958858242748e-08	0.365985069218075	1	1	0.00100216768131953
ENY2	2.60547347452193e-08	0.603610602215974	1	1	0.00100586908957394
USP37	2.60848963968401e-08	0.756212066608935	1	1	0.00100703351029641
HLCS	2.608671332776e-08	-1.0055001749467	1	1	0.0010071036547315
MAP2K2	2.6091492222859e-08	0.291156294648797	1	1	0.0010072881487557
KCTD18	2.64062823125638e-08	-0.427037486042968	1	1	0.00101944093495884
U2AF1	2.64403543576099e-08	0.431432341585577	1	1	0.00102075632032989
CCDC59	2.64659435495642e-08	0.332417624755002	1	1	0.00102174421667448
ZNF521	2.65701787900304e-08	-0.152625911316033	1	1	0.00102576832236791
AK7	2.68636241610759e-08	-0.0831057756986346	1	1	0.00103709707436249
GUK1	2.69703999779372e-08	0.513239957683883	1	1	0.00104121926154824
PURB	2.74884262409651e-08	0.555872806456464	1	1	0.0010612181834587
CNTN5	2.77957296613612e-08	-0.096435952405274	1	1	0.00107308193930651
ENSG00000286256	2.8157393977189e-08	0.0835910864728755	1	1	0.00108704435188336
ACACB	2.8276041781801e-08	-0.455190172506827	1	1	0.00109162486902821
PKN2	2.83526427286309e-08	-0.772508161847556	1	1	0.00109458212518153
LINC02949	2.83605110750644e-08	-0.0513064340818001	0	1	0.00109488589056394
ENSG00000284999	2.84242036911828e-08	0.131468925238041	1	1	0.0010973448077018
NAA15	2.86437382253401e-08	-0.756049935589476	1	1	0.00110582015792748
DSTYK	2.87657818624396e-08	-0.816860361647257	1	1	0.00111053177458134
CRCP	2.89347434685832e-08	-0.779055853887525	1	1	0.00111705470634812
SOGA1	2.92808957273912e-08	-0.203984585204353	1	1	0.00113041826045167
LINC01422	3.00952466867936e-08	-0.511192225024993	1	1	0.00116185709359035
OTULIN-DT	3.02316550615974e-08	0.043745312073042	1	1	0.00116712327530803
ENSG00000289070	3.03744406904296e-08	0.908004774178889	1	1	0.00117263565729472
FKBP11	3.05001539794801e-08	0.36872311122878	1	1	0.00117748894453181
ADPGK-AS1	3.0849908031978e-08	0.107787466096662	1	1	0.00119099154948254
PCNX2	3.08721266424312e-08	-1.03540320508611	1	1	0.0011918493211577
SCAT1	3.09583386737607e-08	0.131325897454428	1	1	0.00119517762283921
SERTAD1	3.09926958870605e-08	1.15786673402329	1	1	0.00119650401741586
ID2	3.14973361693692e-08	1.66369495110532	1	1	0.00121598616015467
FAM222B	3.16011705639998e-08	-0.733328873409287	1	1	0.00121999479079378
ENSG00000233461	3.16696968423774e-08	0.203767464182213	1	1	0.00122264031629682
PDCL3	3.17296358163083e-08	0.460459136792898	1	1	0.0012249543203244
ENSG00000287494	3.26149311196442e-08	0.137555758898447	1	1	0.00125913203080499
EMC6	3.27510522215468e-08	0.294852814408307	1	1	0.00126438712206504
FRY	3.27796499761121e-08	-0.893301573903677	1	1	0.00126549116697778
LINC01355	3.31743488372019e-08	0.0305568709716733	1	1	0.00128072891120902
TRAF3IP3	3.3256473864057e-08	-0.793760346284008	1	1	0.00128389942999578
ZNF331	3.34224690682725e-08	0.770332812927484	1	1	0.00129030784084973
DOP1B	3.34963797002967e-08	-0.794015012280131	1	1	0.00129316123470966
EIF3J	3.38915489484722e-08	0.344568925827513	1	1	0.00130841713870472
CHCHD5	3.39638511528743e-08	0.28686486029862	1	1	0.00131120843760787
ENSG00000289100	3.4180092622778e-08	0.54903384489745	1	1	0.00131955665579497
ENSG00000287356	3.52691990984095e-08	0.0296533500925524	1	1	0.0013616027003932
GPR155	3.53230853392435e-08	-0.797852796470917	1	1	0.00136368303260684
FAF2	3.5480003958815e-08	-0.631014928022045	1	1	0.00136974103283401
PEX7	3.55233628404199e-08	-0.387290565227296	1	1	0.00137141494581725
DGKK	3.56257018753713e-08	-0.0707705048275307	1	1	0.00137536584660058
SYNC	3.57312527155623e-08	0.120450595387838	1	1	0.001379440742337
ENSG00000290562	3.58809257140637e-08	0.0299724091265823	1	0	0.00138521901811714
SYNJ2	3.58993986924121e-08	0.545259402020407	1	1	0.00138593218591926
PHACTR2	3.59117781109201e-08	-0.955337438969595	1	1	0.00138641010575018
UBB	3.61904841983195e-08	0.63372514798064	1	1	0.00139716983296032
ENSG00000286756	3.64374349306536e-08	0.0745166701947801	1	0.333	0.00140670361293281
BASP1-AS1	3.65296998917634e-08	0.164940073495068	1	1	0.00141026559402142
CEACAM16-AS1	3.67719222703874e-08	0.100144352239076	1	1	0.00141961683117058
CDYL	3.7048709036317e-08	-0.990824395054684	1	1	0.00143030246105606
FGFR1OP2	3.71738041163392e-08	0.327883225763861	1	1	0.00143513188171539
ETV7-AS1	3.73628251788022e-08	0.0673660064210229	1	1	0.00144242922885284
ENSG00000284959	3.74589772312016e-08	-0.175820474744689	1	1	0.00144614127498777
FKBP1C	3.7501396912009e-08	-0.0659387957836401	1	1	0.00144777892918502
SPG11	3.75143492015098e-08	-0.792982781591061	1	1	0.00144827896527349
ENSG00000291181	3.76278092296936e-08	0.160101343656294	1	1	0.00145265920312155
ARRDC5	3.82397807926186e-08	-0.409667021433543	1	1	0.00147628497727983
C1orf122	3.82541929878882e-08	0.232251893118344	1	1	0.00147684137449041
SMIM5	3.83031553316961e-08	-0.0696906449369861	1	1	0.00147873161473546
ADRM1	3.85305710142997e-08	0.551364952002143	1	1	0.00148751122457806
VWA8	3.90744946113988e-08	-1.14100251082131	1	1	0.00150850993896766
ENSG00000289267	3.91641033523473e-08	0.0332187367027175	1	1	0.00151196937402072
CORO7	3.92373518708557e-08	-1.07103950787272	1	1	0.00151479720632625
LRFN2	3.93372544639849e-08	-0.186694891505661	1	1	0.0015186540458366
CDC26	3.97662132095399e-08	0.296808713372493	1	1	0.0015352144271675
ENSG00000256982	3.98284847787148e-08	0.0290408771721358	1	1	0.00153761848336706
CLSPN	4.00231637517134e-08	0.171067975427456	1	1	0.00154513425979865
SIN3B	4.05097476451643e-08	-0.374619305130386	1	1	0.00156391931758921
SORCS3	4.07342498575473e-08	-0.224636675011038	1	1	0.00157258645000047
ENSG00000289905	4.0869580202389e-08	0.0259764272810339	1	0.667	0.00157781101329343
ZNG1F	4.11035751571954e-08	0.122101281441407	1	1	0.00158684462251868
WSB1	4.13656646014976e-08	0.674851870497046	1	1	0.00159696284760542
NUDCD3	4.13926930462423e-08	-0.829500309771284	1	1	0.00159800630774323
TIMM8B	4.14716868467132e-08	0.587524581984217	1	1	0.00160105594240421
ENSG00000234261	4.21082469306895e-08	0.723665412345353	1	1	0.0016256309810062
ENSG00000286044	4.22901360420887e-08	-0.298578963513843	1	1	0.00163265299204088
ZC3H15	4.23649271847294e-08	0.16218524517567	1	1	0.00163554037889366
NGF	4.23844244969798e-08	-0.100147460284	0.333	1	0.0016362930921304
RELL1	4.24262805581622e-08	-0.827708432896288	1	1	0.00163790898722841
RAB26	4.27817759300669e-08	0.0705837519423953	1	1	0.00165163324155616
COX8A	4.27864678561078e-08	0.569382131107504	1	1	0.0016518143780529
SCAMP5	4.29020288438099e-08	-0.0705688009016399	1	1	0.00165627572554413
IL4R	4.3019038384532e-08	0.473378977296135	1	1	0.00166079299587324
NXT1-AS1	4.32544892386188e-08	0.09273575600855	1	1	0.00166988281154612
IL2RB	4.33506873161736e-08	0.352972365635508	1	1	0.0016735966345282
SF3A2	4.3483187601763e-08	-0.58918049300109	1	1	0.00167871194055366
ENSG00000291066	4.41923936439808e-08	0.566768842364599	1	1	0.00170609154901952
CCDC174	4.43136829619079e-08	0.251719803485844	1	1	0.00171077404442742
TNKS	4.43797639362222e-08	-0.840309723695663	1	1	0.0017133251665218
NCBP2	4.51441044855953e-08	0.196634626348536	1	1	0.00174283329777089
ENSG00000255847	4.6020861662367e-08	-0.287450099351042	1	1	0.00177668138533734
ENSG00000263033	4.60502117116659e-08	-0.126560260020367	1	1	0.00177781447334057
CYSTM1	4.60965680514466e-08	0.59602999351331	1	1	0.00177960410619415
LINC02885	4.64995325515213e-08	-0.0589988220620212	0.667	1	0.00179516095368403
LMTK2	4.73447438942853e-08	-0.792045217278712	1	1	0.00182779118278278
CWF19L1	4.75192590377949e-08	-0.740258961390858	1	1	0.00183452851441311
ELK1	4.78508891321169e-08	0.136860759445025	1	1	0.00184733142583451
ENSG00000290000	4.79262454716112e-08	-0.0859904447295616	0.333	1	0.00185024063267702
SOCS4	4.80336902041935e-08	0.22716618820636	1	1	0.00185438864402309
SAFB	4.83369022366352e-08	-0.662430267554409	1	1	0.00186609444774754
SKA2	4.85696844866278e-08	0.295642891802532	1	1	0.00187508123929075
CAPZA1	4.87033767910785e-08	0.300696898818219	1	1	0.00188024256439638
CLK1	4.92495629359864e-08	0.295034853801649	1	1	0.00190132862670669
ENSG00000228352	4.95346752274097e-08	0.0309902920830352	1	1	0.00191233567182938
C11orf80	4.96329641405216e-08	-0.644772277283665	1	1	0.00191613021360898
IRAK1	4.96604570639246e-08	0.347476385031968	1	1	0.00191719160540987
LINC02861	5.01764854406587e-08	-0.116969457130133	1	1	0.00193711339692207
UPP1	5.03436306517968e-08	0.990036440771491	1	1	0.00194356620494327
ENSG00000289141	5.15282185018579e-08	0.0306528885353388	1	1	0.00198929840348273
DCTN3	5.1584490827693e-08	0.277570819940664	1	1	0.00199147085289392
MRPL57	5.19713144499006e-08	0.295177335082744	1	1	0.00200640456565286
SPEF2	5.20969912544395e-08	-0.505096316521593	1	1	0.00201125644436889
LCMT1	5.21851209604511e-08	-0.470142171048777	1	1	0.00201465877979918
SGTB	5.22495981676824e-08	-1.01298877894154	1	1	0.00201714798686155
FAM98B	5.31633315366032e-08	-0.508664956283198	1	1	0.0020524235773021
CLN8	5.32608373723088e-08	0.481142619169313	1	1	0.00205618788759535
SMIM15	5.4037088395771e-08	0.431206318399623	1	1	0.00208615583460713
THBS1-IT1	5.46180207953199e-08	0.117316612536287	1	1	0.00210858331082412
EIF4A2	5.5975782338082e-08	0.265511585652934	1	1	0.00216100105294399
PLEKHF1	5.68692009355949e-08	0.42823710372328	1	1	0.00219549237131958
RPRD1B	5.70319855928843e-08	-0.723590936795955	1	1	0.00220177683579889
ACRBP	5.73967001424911e-08	-0.23899494845982	1	1	0.00221585700570101
NDUFA4	5.74089890698224e-08	0.710759638905191	1	1	0.00221633143202956
MAT2B	5.76137098233623e-08	0.276739227536624	1	1	0.00222423488144073
TNFRSF9	5.77185507378146e-08	0.225365232346105	1	1	0.00222828236978407
IZUMO3	5.82907811659318e-08	-0.0481968197758174	0	1	0.00225037389769196
ENSG00000278743	5.83060450866886e-08	0.265823767285452	1	1	0.0022509631766167
GASAL1	5.86316702633667e-08	0.0889985508014097	1	1	0.00226353426218754
RUFY2	5.88292317277017e-08	-0.595746610856623	1	1	0.00227116132007965
PSMA5	5.89113782622178e-08	0.30463278183319	1	1	0.00227433266919118
INCENP	5.90028149421773e-08	-0.192540596069778	1	1	0.0022778626736577
RPLP2	5.91720425483641e-08	0.782500948179922	1	1	0.00228439587462214
UQCR11	5.92638497917442e-08	0.70119417677557	1	1	0.00228794018506008
MTG2	5.93878710247654e-08	0.174275543759463	1	1	0.00229272814878209
ST8SIA4	5.94141446688948e-08	0.834727231219179	1	1	0.00229374246908735
ENSG00000289541	5.95217751395248e-08	0.052408691597805	1	1	0.0022978976510365
ENSG00000275807	6.03301331380403e-08	0.0681579131317778	1	1	0.00232910511992718
FAM169A	6.03671270942619e-08	-0.9046059817838	1	1	0.00233053330860107
GLCCI1	6.07867871266649e-08	1.11267695372525	1	1	0.00234673470381202
ELP1	6.09392182158445e-08	-0.548490294517785	1	1	0.00235261945844089
SLC37A2	6.12527839486193e-08	0.529499057530914	1	1	0.0023647249771204
MYO18A	6.12859729437068e-08	-0.54763083738194	1	1	0.00236600627146475
GZMA	6.16703206664967e-08	1.1411523379524	1	1	0.00238084439965077
ENSG00000290057	6.21673365157608e-08	0.393777701904059	1	1	0.00240003219352746
ZNF200	6.27788577601905e-08	0.331032725447119	1	1	0.00242364058268992
LUC7L2	6.31312279658875e-08	-0.853192426271562	1	1	0.00243724418685105
ENSG00000282885	6.32078611572747e-08	0.599400880546082	1	1	0.00244020268783775
B3GAT1-DT	6.39105390783114e-08	-0.115115789694025	1	1	0.00246733027165729
CMTR1	6.39901258024062e-08	-0.530963592093161	1	1	0.00247040279672769
ARG2	6.40352155509557e-08	0.135921120512114	1	1	0.00247214353156019
ENSG00000287855	6.46535204515897e-08	-0.194278576211267	1	1	0.00249601381055407
ENSG00000286760	6.48123948558311e-08	0.10957192185322	1	1	0.00250214731580422
TUT7	6.48980353775702e-08	0.650241530706067	1	1	0.00250545355378648
C19orf18	6.49681890214091e-08	-0.0722620128807894	0.667	1	0.00250816190536052
ENSG00000225751	6.55116622793571e-08	-0.140155936889583	1	1	0.00252914323395686
ENSG00000236495	6.84697228191925e-08	0.0298679397285329	1	1	0.00264334211915775
PSMF1	6.87251557245005e-08	-0.619411724141823	1	1	0.00265320336190007
HOMER3-AS1	6.87564377450771e-08	0.0853921484575528	1	1	0.00265441103558645
PIM2	6.8901731276358e-08	0.43133967610204	1	1	0.00266002023765508
PARD3B	6.89849956586577e-08	-0.250696626533156	1	1	0.00266323474239814
ANKS3	6.90874741581154e-08	-0.265228337625803	1	1	0.0026671910273482
IL10RB-DT	6.93335787907536e-08	0.157878126542276	1	1	0.00267669214279583
ATP11B	6.93442364095314e-08	-0.801088730502306	1	1	0.00267710359082637
SUCLG2-DT	6.95245289294939e-08	-0.298042659029112	1	1	0.00268406396385204
ENSG00000259639	7.05020950548844e-08	-0.0825591985402401	0.667	1	0.00272180388168887
FGGY	7.09145085107775e-08	-0.572428723250799	1	1	0.00273772551556708
INTS7	7.12281763856414e-08	0.366674140773834	1	1	0.00274983497754407
SPDYA	7.14377458799481e-08	0.462501006703377	1	1	0.00275792561744128
LAMTOR5-AS1	7.15831318090552e-08	-0.48387775602964	1	1	0.00276353838662038
PRRC2B	7.16976065999833e-08	-0.773778859055299	1	1	0.00276795780039896
CERS6	7.18914058179992e-08	-1.12438383303953	1	1	0.00277543961300968
FBXO34-AS1	7.1947127013376e-08	0.320876647753831	1	1	0.00277759078547839
CEP89	7.21958917076233e-08	-0.233208439397136	1	1	0.0027871945952645
ENSG00000289259	7.37320168496357e-08	0.0452540212883064	1	1	0.00284649824249704
ENSG00000259124	7.40246367741409e-08	-0.202734005516707	1	1	0.00285779512730249
CT69	7.41727537973428e-08	0.090171485949897	1	1	0.00286351333310022
UBE2C	7.45868515611359e-08	0.0373161973402309	1	1	0.00287949999136921
PTRH2	7.52333016100475e-08	0.283787299819546	1	1	0.0029044568419575
DCAKD	7.54250218135727e-08	-0.367040742428377	1	1	0.00291185839213479
MZT2A	7.64843579547199e-08	0.490116400723609	1	1	0.00295275512319992
RNF216	7.65424324690801e-08	-0.992214817367314	1	1	0.0029549971479013
ENSG00000285731	7.69390742970172e-08	-0.550486766703542	1	1	0.00297030990231064
MBD5	7.75953972182451e-08	-1.07584617819914	1	1	0.00299564790500757
INSYN2A	7.76671539886545e-08	-0.0602434601181854	0.667	1	0.002998418146886
PANK4	7.78420629682687e-08	0.112268207999489	1	1	0.00300517068295298
LGALS3	7.8594687021858e-08	0.787647317345424	1	1	0.00303422648716585
RBFOX2	7.87904715910763e-08	0.800876916580513	1	1	0.00304178494624509
LRRTM4	7.90704342836738e-08	-0.0883878898225061	1	1	0.00305259318595551
NDUFB6	7.93199551144639e-08	0.262974832934485	1	1	0.00306222618714899
SLC24A4	7.94008849525919e-08	-0.596529573561028	1	1	0.00306535056447976
ERCC6L2	7.94030900149419e-08	-0.695726372023282	1	1	0.00306543569311685
DHCR7	7.98670026739972e-08	0.19527093052495	1	1	0.00308334550523234
NR4A1	8.04676028552701e-08	2.22632030780192	1	1	0.00310653227583056
MAP1LC3A	8.05608982888131e-08	0.417236724519942	1	1	0.00311013403933792
H2AJ	8.07448955854471e-08	0.454818390722149	1	1	0.00311723743897177
CDV3	8.08155920526591e-08	0.450268416306934	1	1	0.00311996674678496
GCN1	8.08283170793445e-08	-0.709131231074634	1	1	0.00312045800916517
RCBTB1	8.18027545449074e-08	-0.383940512186317	1	1	0.00315807714196069
ARL15	8.2639476536115e-08	-0.89102912758243	1	1	0.00319037963115326
RBBP8	8.27309393598497e-08	0.407746409475269	1	1	0.00319391064492636
ENSG00000271857	8.2984339955562e-08	0.117580867966407	1	1	0.00320369342832443
LMNB1	8.31335325224602e-08	0.46837304110747	1	1	0.0032094531565621
TP53RK	8.41384119059759e-08	0.221735492878627	1	1	0.00324824753004211
TSPAN8	8.51065013585903e-08	-0.06022973478612	0.667	1	0.00328562159144974
CAMTA1-DT	8.58925779726006e-08	0.141391173278911	1	1	0.00331596886521022
GAPLINC	8.60806458419221e-08	0.0288489948604853	1	1	0.00332322941337324
ENSG00000289000	8.61419783409603e-08	0.0623330908283326	1	1	0.00332559721583111
LINC01260	8.67671403691367e-08	0.0538736668375903	1	1	0.00334973222109089
TMOD3	8.78823702033998e-08	-0.735864405360575	1	1	0.00339278678407245
TIMM10	8.80293216819299e-08	0.419461727170497	1	1	0.00339845999285259
GIT2	8.81293320062078e-08	-0.775636443629688	1	1	0.00340232099143166
HMGA1	8.96598981181194e-08	0.838286691557626	1	1	0.00346141002674812
BTBD1	9.0175912930924e-08	-0.645531525937416	1	1	0.00348133129461125
SPECC1L	9.04124459118069e-08	-0.8189681153473	1	1	0.00349046288687122
ALS2	9.08458337755263e-08	-0.298610749634139	1	1	0.00350719425873797
ZFYVE9	9.14675034666783e-08	-0.547648669829997	1	1	0.00353119443883458
GPR42	9.16320167626142e-08	0.0408858044997038	1	0.333	0.00353754563913749
MOB3B	9.39825898650899e-08	0.286760285466752	1	1	0.00362829186433166
NBPF1	9.40621394255401e-08	-0.190791855041884	1	1	0.0036313629546624
USE1	9.44194681631785e-08	0.128107502190859	1	1	0.00364515798790767
C5orf15	9.47978040807373e-08	0.24939677827709	1	1	0.00365976402434094
CLEC7A	9.48565989589378e-08	1.26287007805954	1	1	0.00366203385940875
SRGAP1	9.58462697662164e-08	0.613337410197883	1	1	0.00370024109059455
ENSG00000289982	9.62181665832789e-08	0.0394308706633311	1	1	0.00371459853911406
SLMAP	9.6942562525546e-08	-0.756717850137306	1	1	0.00374256456886123
OLIG2	9.70152320112167e-08	0.0218702141131253	1	0	0.00374537004702503
CMTR2	9.73691221555988e-08	0.199416937502571	1	1	0.00375903232993905
TMEM72-AS1	9.74634765683945e-08	-0.225081739042832	1	1	0.00376267497639944
TNFRSF1B	9.80626602546335e-08	1.15042550949655	1	1	0.00378580706179038
IER5	9.8100135130719e-08	1.16258979289238	1	1	0.00378725381685654
MYCBP2	9.91928462364109e-08	-0.951366158429629	1	1	0.00382943902180288
TRABD	9.9241742937535e-08	0.474942612626734	1	1	0.00383132672784648
ARHGAP8	9.99305881549862e-08	-0.420699979445188	1	1	0.0038579202863114
ENSG00000283959	1.01328469338986e-07	0.0974227121066205	1	1	0.00391188688730089
BMP2K-DT	1.01524437627422e-07	0.141009711208591	1	1	0.00391945243904427
ENSG00000257221	1.01561101889014e-07	0.092144892539856	1	1	0.00392086789952728
PLAC1	1.02043860558188e-07	-0.0647004890744503	1	1	0.00393950528070942
ABL1	1.02145066361509e-07	0.324415753195275	1	1	0.00394341243195243
TRA2B	1.03779841539315e-07	0.406595864149813	1	1	0.00400652456246678
PLCB1	1.04059932949635e-07	-1.69190287219228	1	1	0.00401733777145361
TERC	1.04657262822273e-07	0.0274606331844265	1	1	0.00404039828851669
ALOX12P2	1.04941728543089e-07	-0.346493739823288	1	1	0.0040513803721345
LINC02940	1.07116216909823e-07	0.0538250911720695	1	1	0.00413532867002064
LPAR6	1.07600346653937e-07	0.556650285813731	1	1	0.00415401898292188
ENSG00000240086	1.0832376349145e-07	-0.0596281690127372	1	1	0.00418194721335092
BAK1	1.08398787336663e-07	0.364186425917957	1	1	0.00418484358391921
ZNRF1	1.08925982787322e-07	0.302864446198353	1	1	0.00420519649148736
LINC02966	1.09088916142563e-07	0.128462526426139	1	1	0.0042114866965998
MREG	1.09757833684439e-07	-0.203414963828869	1	1	0.00423731092722144
NCAM1	1.10008535998785e-07	-1.01214244167545	1	1	0.00424698954076911
HCAR2	1.10353454278713e-07	0.144709215643965	1	1	0.00426030545588401
CAVIN2	1.11174157828397e-07	-1.15482607860402	1	1	0.00429198953712308
LINC00299	1.13136842707934e-07	-0.906079348904837	1	1	0.0043677609495825
ABCC2	1.13623331788337e-07	-0.0986158900334611	1	1	0.00438654234702055
B3GAT1	1.13893619812202e-07	-0.209191610707123	1	1	0.00439697708646987
ENSG00000288835	1.15177049864432e-07	0.0328721857846908	1	1	0.00444652518706627
PIM1	1.15477196462951e-07	0.36951103522996	1	1	0.0044581126466487
FBXO34	1.16077848433357e-07	0.416592206750198	1	1	0.00448130141661819
FBXO21	1.1651636692023e-07	-0.861092192591141	1	1	0.00449823086132241
MLLT10	1.17097559850156e-07	-0.809011687947404	1	1	0.00452066839557511
ENSG00000262898	1.17533371431288e-07	0.165429475792228	1	1	0.00453749333747632
MAIP1	1.18065135683138e-07	-0.448499620508578	1	1	0.00455802262818323
SRSF7	1.18629728913116e-07	0.757708943287055	1	1	0.00457981931441976
SCX	1.19100394576222e-07	0.0551814464263354	1	1	0.00459798983300962
ACOT2	1.19527052164665e-07	0.170684062062892	1	1	0.00461446137586907
VPS37A	1.19603319175796e-07	0.138000078790542	1	1	0.00461740574010077
FAR1	1.19756711611893e-07	-0.894227793518375	1	1	0.00462332760848875
C1orf56	1.20264470713724e-07	0.512704174879026	1	1	0.00464293015637402
PHLDA2	1.20458370745409e-07	1.03923542521914	1	1	0.00465041586099728
SIPA1L3	1.20688705990498e-07	-1.19965775726106	1	1	0.00465930818346915
ENSG00000286330	1.20720753575237e-07	-0.645702819516266	1	1	0.00466054541252561
ENSG00000248968	1.21644230555674e-07	0.0486945057268915	1	1	0.00469619716483233
LINC01814	1.22077335713878e-07	0.0769081381482386	1	1	0.00471291762256996
ITGB8	1.22334151965624e-07	0.0848648200483395	1	1	0.00472283227078488
DUSP5	1.22861371558538e-07	0.717567571096214	1	1	0.0047431861103889
MRPS21	1.2346407530334e-07	0.137172024435697	1	1	0.00476645409116074
MED29	1.24606052057657e-07	0.636454803636667	1	1	0.0048105412457379
FAM228B	1.24743365454124e-07	-0.473503817533195	1	1	0.0048158423667219
ENSG00000288050	1.24970975580417e-07	0.0390986957710027	1	1	0.00482462948325759
KANSL1L-AS1	1.25165774722472e-07	-0.372996964792639	1	1	0.00483214989893575
HAMP	1.25501189657143e-07	0.115882040088876	1	1	0.00484509892790367
CD300LD	1.25558158816619e-07	0.0635624279335925	1	1	0.00484729827927438
DHX9	1.25706229459755e-07	-0.876018118088303	1	1	0.00485301469452331
ATG12	1.25973713982091e-07	0.215870207429581	1	1	0.00486334120199262
MATCAP1	1.28672427079284e-07	0.0694641488478631	1	1	0.00496752771982284
ENSG00000243276	1.29871509489919e-07	-0.163919687914381	1	1	0.0050138194953678
SLC48A1	1.30362555579351e-07	-0.255236991580889	1	1	0.00503277682069642
BLMH	1.30407218386156e-07	0.202484258696407	1	1	0.00503450107301594
ELK3	1.30656316881038e-07	0.476521795286244	1	1	0.00504411776950935
ARFGEF2	1.30891308699711e-07	-0.90440796504652	1	1	0.00505318986366105
NDOR1	1.30903171355866e-07	-0.251611928806345	1	1	0.00505364783336455
BRAP	1.32658686661445e-07	-0.593442798784754	1	1	0.00512142125725174
PLEKHA3	1.32846832983323e-07	0.2410228627597	1	1	0.00512868483415417
PDCD6-DT	1.36626786952157e-07	0.083561601351829	1	1	0.00527461373707499
PTPRCAP	1.36783640808862e-07	0.0352384303740947	1	1	0.00528066923706691
SLC22A4	1.37058406962005e-07	0.602951387845669	1	1	0.00529127685917517
CDC6	1.374840436136e-07	0.0377577376374414	1	1	0.00530770898774663
ENSG00000289298	1.3762289674544e-07	0.380958926455546	1	1	0.00531306955175444
TRAPPC9	1.37728315716901e-07	-1.19002069034023	1	1	0.00531713935656667
MAD2L1BP	1.38391592497596e-07	0.164990792590318	1	1	0.00534274581996221
COPG2IT1	1.3847856780741e-07	-0.0843750573961179	1	1	0.00534610358877286
ATG2A	1.38495812535342e-07	-0.828180104815406	1	1	0.0053467693387394
LIMASI	1.3852552922795e-07	0.352464322594766	1	1	0.00534791658137424
EMSY	1.39597014753366e-07	0.281444695363986	1	1	0.00538928235156846
MCCC1	1.41150343457987e-07	-0.549406906765157	1	1	0.00544925015953904
PIP5K1B	1.41768279734661e-07	-0.474347469713315	1	1	0.00547310620743634
ZDHHC14	1.41950313872892e-07	-0.502250433451639	1	1	0.00548013381737686
LINC01220	1.42014762010309e-07	0.378165111355499	1	1	0.00548262190217
CUL5	1.42071939552721e-07	-0.976503484860699	1	1	0.00548482929837234
ENSG00000289272	1.4294387956223e-07	-0.315174380648037	1	1	0.00551849141437946
ANKRD49	1.46437890845154e-07	0.214336790324823	1	1	0.00565338121396803
SURF4	1.46605398549195e-07	0.333107193129032	1	1	0.00565984801639021
TMEM51	1.46614809945978e-07	0.466029956672096	1	1	0.00566021135277441
SLC6A6	1.47186007547075e-07	0.556384993258576	1	1	0.00568226300736236
TMEM170A	1.47496820423265e-07	0.286877592886193	1	1	0.00569426224926056
ENSG00000260167	1.48130114025564e-07	-0.110471243445299	1	1	0.00571871118207092
APC	1.49884021302897e-07	-0.70597195812746	1	1	0.00578642252641963
DEK	1.5225743491339e-07	0.386835101066236	1	1	0.00587805053226632
LAMB3	1.52914856701685e-07	0.146626457977206	1	1	0.00590343095782525
ENSG00000288615	1.53026218892683e-07	0.0327184447654958	1	0.667	0.00590773020657091
TNNI3K	1.53313036969816e-07	-0.174128837462394	1	1	0.00591880310525672
ENSG00000280145	1.56487481962487e-07	-0.0536645301214727	1	1	0.00604135572864378
[truncated: 30,456 more rows]
